# Supplementary material for: Computation suggests that the cell adhesion sub-proteome is enriched for sites of pH-dependence and charge burial
Source: PLoS One. 2025 Dec 9;20(12):e0338186. doi: 10.1371/journal.pone.0338186 (PMC12688153; doi:10.1371/journal.pone.0338186)
Supplement: S1 File — Each protein has a pass or fail indicated for each filter, along with those D, E, K, H, R groups predicted to pass pKa range or charge network filters. (XLSX) [file pone.0338186.s004.xlsx]

## Sheet: Sheet1
up-id	ET-NET	gene	phdep-label	pkcalc-int-15-2	pkcalc-int-nodh-3	pkcalc-int-15-3	pkcalc-int-5-2	propka-range-15	propka-range-5	pkcalc-15-2-propka-15	pkcalc-5-2-propka-5	pkcalc-15-3-propka-15	pkcalc-deltaQ-10	filters-passed	pka-range-groups	network-groups
P42338	ET	PK3CB	unkPHDEP	PASS	FAIL	PASS	PASS	PASS	PASS	PASS	PASS	PASS	PASS	9	P42338-E255-H379-H435-D813-H966	P42338-E649-R399-R149-R620-H935-H352-R920-H435-H359-D616-E696-D611
Q8WV24	NET	PHLA1	unkPHDEP	FAIL	FAIL	FAIL	FAIL	FAIL	FAIL	FAIL	FAIL	FAIL	FAIL	0	group-null	network-null
Q9BZJ3	ET	TRYD	unkPHDEP	FAIL	FAIL	FAIL	FAIL	PASS	PASS	FAIL	FAIL	FAIL	FAIL	2	Q9BZJ3-H200-D230	network-null
Q6ZTQ3	NET	RASF6	unkPHDEP	PASS	FAIL	FAIL	FAIL	FAIL	FAIL	FAIL	FAIL	FAIL	FAIL	1	group-null	Q6ZTQ3-R287-D93
Q9BS86	NET	ZPBP1	unkPHDEP	FAIL	FAIL	FAIL	FAIL	FAIL	FAIL	FAIL	FAIL	FAIL	FAIL	0	group-null	network-null
Q8N4V1	NET	EMC5	unkPHDEP	FAIL	FAIL	FAIL	FAIL	FAIL	FAIL	FAIL	FAIL	FAIL	FAIL	0	group-null	network-null
Q7RTU4	NET	BHA09	unkPHDEP	FAIL	FAIL	FAIL	FAIL	FAIL	FAIL	FAIL	FAIL	FAIL	FAIL	0	group-null	network-null
Q9BYJ1	ET	LOXE3	unkPHDEP	PASS	PASS	PASS	PASS	PASS	PASS	PASS	PASS	PASS	PASS	10	Q9BYJ1-D511-E399-H403-H408-H431-K435-E706	Q9BYJ1-K435-K216-D124-D20-H413-H431-R452-H408-H662-H588-K71-R133-E417-E542-E399-E706-D540-H403-R396-H440-H132
Q6IWH7	ET	ANO7	unkPHDEP	PASS	PASS	PASS	PASS	PASS	PASS	PASS	PASS	PASS	PASS	10	Q6IWH7-D162-E575-D743-D695-E707	Q6IWH7-E341-H256-D695-R313-D111-R758-E575-R753-H577-E707-E739-H294-D743
Q8NGR2	NET	OR1L6	unkPHDEP	PASS	FAIL	PASS	PASS	PASS	FAIL	PASS	FAIL	PASS	PASS	7	Q8NGR2-D148-D158-D217	Q8NGR2-D148-D107-H213-D217-H281
A0A4W9AIG4	NET	A0A4W9AIG4	unkPHDEP	PASS	FAIL	FAIL	PASS	PASS	PASS	PASS	PASS	FAIL	PASS	7	A0A4W9AIG4-D69-E110	A0A4W9AIG4-E110-D69-H242
Q8TAT5	ET	NEIL3	unkPHDEP	PASS	FAIL	FAIL	PASS	PASS	PASS	PASS	PASS	FAIL	FAIL	6	Q8TAT5-E3-K195-E197	Q8TAT5-D179-D201-K195-E197
Q9UM47	NET	NOTC3	unkPHDEP	PASS	FAIL	PASS	FAIL	PASS	PASS	PASS	FAIL	PASS	PASS	7	Q9UM47-D1413-D1454-D1496-H1068	Q9UM47-E1973-H1944-D1969-K1940
P20701	NET	ITAL	unkPHDEP	PASS	FAIL	FAIL	PASS	PASS	PASS	PASS	PASS	FAIL	PASS	7	P20701-E546-D162-D387-D538-D598-H962-H1064	P20701-D963-D594-H1064-D598-D162-R685-D678-D264
Q6PIW4	ET	FIGL1	unkPHDEP	PASS	FAIL	FAIL	FAIL	PASS	FAIL	PASS	FAIL	FAIL	FAIL	3	Q6PIW4-K447	Q6PIW4-D552-K521
P04234	NET	CD3D	unkPHDEP	FAIL	FAIL	FAIL	FAIL	FAIL	FAIL	FAIL	FAIL	FAIL	FAIL	0	group-null	network-null
P61221	ET	ABCE1	unkPHDEP	PASS	PASS	PASS	PASS	PASS	PASS	PASS	PASS	PASS	FAIL	9	P61221-D241-E273-K412-D486-E519	P61221-D241-K412-H520-D493-R252-K169-R497-D521-R574-D275-D280-D248-E273-D569-E242-E487-H274-K385-D486-K116-E519
Q99616	NET	CCL13	unkPHDEP	FAIL	FAIL	FAIL	FAIL	FAIL	FAIL	FAIL	FAIL	FAIL	FAIL	0	group-null	network-null
P38398	ET	BRCA1	unkPHDEP	FAIL	FAIL	FAIL	FAIL	FAIL	FAIL	FAIL	FAIL	FAIL	FAIL	0	group-null	network-null
A0A0J9YXV3	NET	A0A0J9YXV3	unkPHDEP	FAIL	FAIL	FAIL	FAIL	FAIL	FAIL	FAIL	FAIL	FAIL	FAIL	0	group-null	network-null
Q9H9S0	NET	NANOG	unkPHDEP	FAIL	FAIL	FAIL	FAIL	FAIL	FAIL	FAIL	FAIL	FAIL	FAIL	0	group-null	network-null
B0I1T2	NET	MYO1G	unkPHDEP	PASS	PASS	FAIL	FAIL	PASS	FAIL	PASS	FAIL	FAIL	FAIL	4	B0I1T2-K164-H343-H519-H751	B0I1T2-D175-R190-R199-R634-D171-E417-E431-D926-D248-H519-D395-R826-E198-D845-K164-R953-D488-H491-E956-D951
Q5W188	NET	CST9P	unkPHDEP	FAIL	FAIL	FAIL	FAIL	FAIL	FAIL	FAIL	FAIL	FAIL	FAIL	0	group-null	network-null
Q9BTL3	NET	RAMAC	unkPHDEP	FAIL	FAIL	FAIL	FAIL	FAIL	FAIL	FAIL	FAIL	FAIL	FAIL	0	group-null	network-null
Q9BSJ8	NET	ESYT1	unkPHDEP	PASS	FAIL	PASS	FAIL	PASS	FAIL	PASS	FAIL	PASS	FAIL	5	Q9BSJ8-H334	Q9BSJ8-E766-D210-H334-D404-D345-R650-E447-R332-R244
Q9UJ99	NET	CAD22	unkPHDEP	PASS	PASS	PASS	PASS	PASS	PASS	PASS	PASS	PASS	PASS	10	Q9UJ99-E73-E179-D196-D249-D305-D420-H354-E405-E473	Q9UJ99-E73-E179-D491-D160-D249-D420-D583-D526-D196-E473-D305-E405-R127-D269-D194-D303
P17029	NET	ZKSC1	unkPHDEP	PASS	FAIL	FAIL	FAIL	PASS	FAIL	PASS	FAIL	FAIL	FAIL	3	P17029-H395-H451-H535	P17029-E53-R56
P58512	NET	CU067	unkPHDEP	FAIL	FAIL	FAIL	FAIL	FAIL	FAIL	FAIL	FAIL	FAIL	FAIL	0	group-null	network-null
A0A0B4J266	NET	TVA41	unkPHDEP	FAIL	FAIL	FAIL	FAIL	FAIL	FAIL	FAIL	FAIL	FAIL	FAIL	0	group-null	network-null
Q5GH70	ET	XKR9	unkPHDEP	PASS	PASS	PASS	PASS	PASS	PASS	PASS	PASS	PASS	PASS	10	Q5GH70-R187-K209-D130-E138-E142	Q5GH70-D25-R91-K209-D130-R187-E142-H344-H82-E138
Q86TX2	ET	ACOT1	unkPHDEP	PASS	PASS	PASS	PASS	PASS	PASS	PASS	PASS	PASS	FAIL	9	Q86TX2-E236-H360-H407	Q86TX2-D162-H125-D16-K233-E363-H360-R127-D326-R174-E236
Q8WXF7	ET	ATLA1	unkPHDEP	PASS	FAIL	FAIL	FAIL	PASS	PASS	PASS	FAIL	FAIL	PASS	5	Q8WXF7-D85-K80-D146-K313	Q8WXF7-K80-D146
Q9UKK3	ET	PARP4	unkPHDEP	PASS	PASS	FAIL	PASS	PASS	PASS	PASS	PASS	FAIL	FAIL	7	Q9UKK3-D882-H1125-D1135-D1625	Q9UKK3-K656-E1149-R842-E654-D634-D977-R970-E846-D882-H1148-H1125-E876-H979
Q6ZU80	NET	CE128	unkPHDEP	FAIL	FAIL	FAIL	FAIL	FAIL	FAIL	FAIL	FAIL	FAIL	FAIL	0	group-null	network-null
Q9UL26	NET	RB22A	unkPHDEP	PASS	FAIL	FAIL	FAIL	PASS	FAIL	PASS	FAIL	FAIL	FAIL	3	Q9UL26-K18	Q9UL26-K18-D60
Q9C0E8	NET	LNP	unkPHDEP	FAIL	FAIL	FAIL	FAIL	FAIL	FAIL	FAIL	FAIL	FAIL	FAIL	0	group-null	network-null
O95409	NET	ZIC2	unkPHDEP	FAIL	FAIL	FAIL	FAIL	PASS	FAIL	FAIL	FAIL	FAIL	FAIL	1	O95409-H300	network-null
Q5T280	ET	CI114	unkPHDEP	PASS	PASS	FAIL	FAIL	PASS	PASS	PASS	FAIL	FAIL	PASS	6	Q5T280-E111-D165-H179	Q5T280-R253-D110-R144-H163-D165
Q8IZ63	NET	PRR22	unkPHDEP	FAIL	FAIL	FAIL	FAIL	FAIL	FAIL	FAIL	FAIL	FAIL	FAIL	0	group-null	network-null
Q9H993	ET	ARMT1	unkPHDEP	PASS	PASS	PASS	PASS	PASS	PASS	PASS	PASS	PASS	PASS	10	Q9H993-E55-D253-D267-K372-D376-E117-D262	Q9H993-D267-D262-E126-R371-D84-D376-D367-R401-E117-K372-D291-E258-K144-R122-K365-D296-D253-K283-D318-D138
Q70IA8	NET	MOB3C	unkPHDEP	PASS	FAIL	PASS	PASS	FAIL	FAIL	FAIL	FAIL	FAIL	FAIL	3	group-null	Q70IA8-D66-H164-H169-H188-H63
Q9NX47	ET	MARH5	unkPHDEP	FAIL	FAIL	FAIL	FAIL	PASS	FAIL	FAIL	FAIL	FAIL	FAIL	1	Q9NX47-H43	network-null
Q13868	NET	EXOS2	unkPHDEP	FAIL	FAIL	FAIL	FAIL	FAIL	FAIL	FAIL	FAIL	FAIL	FAIL	0	group-null	network-null
O76000	NET	OR2B3	unkPHDEP	PASS	FAIL	PASS	PASS	PASS	FAIL	PASS	FAIL	PASS	PASS	7	O76000-D121-E111-E180	O76000-H176-D121-H244-E111-E180-D70
Q12802	NET	AKP13	unkPHDEP	FAIL	FAIL	FAIL	FAIL	PASS	PASS	FAIL	FAIL	FAIL	FAIL	2	Q12802-H2049-D133-H246-H247-H1792	network-null
P54826	NET	GAS1	unkPHDEP	FAIL	FAIL	FAIL	FAIL	FAIL	FAIL	FAIL	FAIL	FAIL	FAIL	0	group-null	network-null
P62745	NET	RHOB	unkPHDEP	PASS	FAIL	FAIL	FAIL	PASS	PASS	PASS	FAIL	FAIL	FAIL	4	P62745-D59	P62745-D59-K18
Q9NZ72	NET	STMN3	unkPHDEP	FAIL	FAIL	FAIL	FAIL	FAIL	FAIL	FAIL	FAIL	FAIL	FAIL	0	group-null	network-null
O75363	NET	BCAS1	unkPHDEP	FAIL	FAIL	FAIL	FAIL	FAIL	FAIL	FAIL	FAIL	FAIL	FAIL	0	group-null	network-null
Q9NYM4	NET	GPR83	unkPHDEP	PASS	PASS	PASS	PASS	PASS	PASS	PASS	PASS	PASS	PASS	10	Q9NYM4-D117-D240	Q9NYM4-H204-H156-D240
Q6UXG3	NET	CLM9	unkPHDEP	PASS	FAIL	FAIL	PASS	FAIL	FAIL	FAIL	FAIL	FAIL	FAIL	2	group-null	Q6UXG3-D83-K48
P01763	NET	HV348	unkPHDEP	PASS	FAIL	FAIL	FAIL	FAIL	FAIL	FAIL	FAIL	FAIL	FAIL	1	group-null	P01763-R57-D109
Q92781	ET	RDH5	yesPHDEP	PASS	FAIL	FAIL	FAIL	PASS	FAIL	PASS	FAIL	FAIL	FAIL	3	Q92781-K179-E183	Q92781-E204-E183
A8MVW5	NET	HECA2	unkPHDEP	FAIL	FAIL	FAIL	FAIL	FAIL	FAIL	FAIL	FAIL	FAIL	PASS	1	A8MVW5-D213	network-null
Q9UEW3	NET	MARCO	unkPHDEP	FAIL	FAIL	FAIL	FAIL	FAIL	FAIL	FAIL	FAIL	FAIL	PASS	1	Q9UEW3-D484	network-null
P47883	NET	OR3A4	unkPHDEP	PASS	FAIL	FAIL	PASS	PASS	PASS	PASS	PASS	FAIL	PASS	7	P47883-D114-D124-E103	P47883-D73-D114-H247
P78369	NET	CLD10	unkPHDEP	FAIL	FAIL	FAIL	FAIL	FAIL	FAIL	FAIL	FAIL	FAIL	FAIL	0	group-null	network-null
Q92583	NET	CCL17	unkPHDEP	FAIL	FAIL	FAIL	FAIL	FAIL	FAIL	FAIL	FAIL	FAIL	FAIL	0	group-null	network-null
P07316	NET	CRGB	unkPHDEP	FAIL	FAIL	FAIL	FAIL	FAIL	FAIL	FAIL	FAIL	FAIL	FAIL	0	group-null	network-null
Q9NRZ5	ET	PLCD	unkPHDEP	PASS	PASS	PASS	PASS	PASS	PASS	PASS	PASS	PASS	PASS	10	Q9NRZ5-E110-E176-E99-K119	Q9NRZ5-E66-E110-E176-D282-K281-D227-H203-R47-K119-H96-D101-R179
Q96G04	ET	EF2KT	unkPHDEP	FAIL	FAIL	FAIL	FAIL	PASS	PASS	FAIL	FAIL	FAIL	PASS	3	Q96G04-E163	network-null
Q6ZV77	NET	CI139	unkPHDEP	FAIL	FAIL	FAIL	FAIL	FAIL	FAIL	FAIL	FAIL	FAIL	FAIL	0	group-null	network-null
Q9H8W5	ET	TRI45	unkPHDEP	FAIL	FAIL	FAIL	FAIL	PASS	PASS	FAIL	FAIL	FAIL	FAIL	2	Q9H8W5-H219-H291	network-null
A6NLU5	NET	VTM2B	unkPHDEP	PASS	FAIL	FAIL	FAIL	FAIL	FAIL	FAIL	FAIL	FAIL	FAIL	1	group-null	A6NLU5-E126-R128
Q9Y5H8	NET	PCDA3	unkPHDEP	PASS	PASS	PASS	PASS	PASS	PASS	PASS	PASS	PASS	PASS	10	Q9Y5H8-E37-D159-D161-D268-D270-D378-D483-D653-E144	Q9Y5H8-D600-D161-D324-D378-E253-D483-E361-R92-E466-E37-D159-D216-E144-D268-D270-D429-D234-D342-D447-D376-D481-D539-D598-D653
Q9NY91	NET	SC5A4	unkPHDEP	PASS	PASS	PASS	PASS	PASS	PASS	PASS	PASS	PASS	PASS	10	Q9NY91-D161-D408	Q9NY91-E102-R300-D204-R499-K321-D28-R379-E503-D161-R267-R336
P20290	NET	BTF3	unkPHDEP	FAIL	FAIL	FAIL	FAIL	PASS	FAIL	FAIL	FAIL	FAIL	FAIL	1	P20290-H117	network-null
Q8TBK2	ET	SETD6	yesPHDEP	PASS	PASS	FAIL	PASS	PASS	PASS	PASS	PASS	FAIL	PASS	8	Q8TBK2-E301-D248-E280-D309	Q8TBK2-E301-K462-D434-H252-R458
O60687	NET	SRPX2	unkPHDEP	PASS	PASS	PASS	FAIL	FAIL	FAIL	FAIL	FAIL	FAIL	FAIL	3	group-null	O60687-E453-H375-D245-D212-R343-D178
Q8NBF6	NET	AVL9	unkPHDEP	PASS	PASS	PASS	PASS	PASS	PASS	PASS	PASS	PASS	FAIL	9	Q8NBF6-H77-H189	Q8NBF6-H564-D473-K196
Q99550	NET	MPP9	unkPHDEP	FAIL	FAIL	FAIL	FAIL	FAIL	FAIL	FAIL	FAIL	FAIL	FAIL	0	group-null	network-null
Q9NWB6	NET	ARGL1	unkPHDEP	FAIL	FAIL	FAIL	FAIL	FAIL	FAIL	FAIL	FAIL	FAIL	FAIL	0	group-null	network-null
Q4G0X4	NET	KCD21	unkPHDEP	FAIL	FAIL	FAIL	FAIL	FAIL	FAIL	FAIL	FAIL	FAIL	FAIL	0	group-null	network-null
O75764	NET	TCEA3	unkPHDEP	FAIL	FAIL	FAIL	FAIL	FAIL	FAIL	FAIL	FAIL	FAIL	PASS	1	O75764-E220	network-null
Q9UGB7	ET	MIOX	unkPHDEP	PASS	PASS	PASS	PASS	PASS	PASS	PASS	PASS	PASS	PASS	10	Q9UGB7-H220-H117-H123-H194	Q9UGB7-D253-K127-D142-D124-K257-H194-H220-D90-D195-H226-D88-H123-D85-H98-H48
Q9C0D7	ET	ZC12C	unkPHDEP	FAIL	FAIL	FAIL	FAIL	PASS	PASS	FAIL	FAIL	FAIL	FAIL	2	Q9C0D7-D251-H432	network-null
Q9H190	NET	SDCB2	unkPHDEP	PASS	FAIL	PASS	PASS	PASS	PASS	PASS	PASS	PASS	FAIL	8	Q9H190-D150-H196	Q9H190-D10-E234-D150-H196-R187
Q9H1C7	NET	CYTM1	unkPHDEP	FAIL	FAIL	FAIL	FAIL	FAIL	FAIL	FAIL	FAIL	FAIL	FAIL	0	group-null	network-null
P42285	ET	MTREX	unkPHDEP	PASS	PASS	PASS	PASS	PASS	PASS	PASS	PASS	PASS	PASS	10	P42285-E268-E468-H112-E267-E465	P42285-H455-D252-E253-K167-H305-K198-H255-E465-H112-R523-E468
Q9H972	NET	CN093	unkPHDEP	PASS	FAIL	PASS	FAIL	FAIL	FAIL	FAIL	FAIL	FAIL	PASS	3	Q9H972-R404	Q9H972-R397-D429-R404-D460-R448
Q96NZ1	NET	FOXN4	unkPHDEP	FAIL	FAIL	FAIL	FAIL	FAIL	FAIL	FAIL	FAIL	FAIL	FAIL	0	group-null	network-null
P0DL12	NET	SIM17	unkPHDEP	FAIL	FAIL	FAIL	FAIL	FAIL	FAIL	FAIL	FAIL	FAIL	FAIL	0	group-null	network-null
Q3SY52	NET	ZIK1	unkPHDEP	FAIL	FAIL	FAIL	FAIL	FAIL	FAIL	FAIL	FAIL	FAIL	FAIL	0	group-null	network-null
Q9NS98	NET	SEM3G	unkPHDEP	PASS	PASS	PASS	PASS	PASS	PASS	PASS	PASS	PASS	PASS	10	Q9NS98-D442-K242-K289	Q9NS98-E249-D537-K242-D273-R45-K465-E186-E531-R32-E483-E659-K289-R268-R204-D442-H520
Q9NSV4	NET	DIAP3	unkPHDEP	PASS	FAIL	PASS	PASS	FAIL	FAIL	FAIL	FAIL	FAIL	PASS	4	Q9NSV4-D476	Q9NSV4-R358-H395-D399-R362
A0A0C4DH69	NET	KV109	unkPHDEP	FAIL	FAIL	FAIL	FAIL	FAIL	FAIL	FAIL	FAIL	FAIL	FAIL	0	group-null	network-null
Q16612	NET	NREP	unkPHDEP	FAIL	FAIL	FAIL	FAIL	FAIL	FAIL	FAIL	FAIL	FAIL	FAIL	0	group-null	network-null
Q6NSI1	NET	AR26L	unkPHDEP	PASS	PASS	PASS	PASS	PASS	PASS	PASS	PASS	PASS	FAIL	9	Q6NSI1-H54-K122	Q6NSI1-K122-D146-H88-R117-H54-D113-R84-D80
Q9BY76	NET	ANGL4	unkPHDEP	PASS	FAIL	FAIL	PASS	FAIL	FAIL	FAIL	FAIL	FAIL	FAIL	2	group-null	Q9BY76-R230-E254
Q6ZTR7	NET	CBAR2	unkPHDEP	FAIL	FAIL	FAIL	FAIL	FAIL	FAIL	FAIL	FAIL	FAIL	FAIL	0	group-null	network-null
Q96BR5	NET	COA7	unkPHDEP	FAIL	FAIL	FAIL	FAIL	FAIL	FAIL	FAIL	FAIL	FAIL	FAIL	0	group-null	network-null
Q9NYR9	NET	KBRS2	unkPHDEP	PASS	FAIL	FAIL	FAIL	PASS	PASS	PASS	FAIL	FAIL	FAIL	4	Q9NYR9-D61	Q9NYR9-K17-D61
Q9C091	NET	GRB1L	unkPHDEP	PASS	PASS	PASS	PASS	PASS	PASS	PASS	PASS	PASS	PASS	10	Q9C091-E476-E1072-D1717-E598-H902-E917-D1060-H1295-K1586-E1656-E1714-K1740-E1790	Q9C091-D1390-H1689-D1297-D884-H1295-R979-E1790-R1582-K1740-E843-H1691-R1710-H1545-D1060-R1269-R1057-H1564-D1715-H1543-R961-D1692-H779-E1714-R1286-D1055-H902-E1352-E989-D1717-E1072-R1315-D1619-E476-E598-E1553-D705-E736-K1586-D1816-K1671
Q99538	ET	LGMN	yesPHDEP	PASS	PASS	PASS	PASS	PASS	PASS	PASS	PASS	PASS	PASS	10	Q99538-H29-H51-D147-D160-D231-E190-D240-E249	Q99538-H51-E187-D147-H140-D240-D48-D25-D231-H45-H148-E249-D242-H29-R44-E190-E399
A0A578	NET	TVB51	unkPHDEP	FAIL	FAIL	FAIL	FAIL	FAIL	FAIL	FAIL	FAIL	FAIL	FAIL	0	group-null	network-null
Q9UM00	NET	TMCO1	unkPHDEP	FAIL	FAIL	FAIL	FAIL	FAIL	FAIL	FAIL	FAIL	FAIL	FAIL	0	group-null	network-null
A0A1B0GVS7	NET	MDFI2	unkPHDEP	FAIL	FAIL	FAIL	FAIL	FAIL	FAIL	FAIL	FAIL	FAIL	FAIL	0	group-null	network-null
Q9BV10	ET	ALG12	unkPHDEP	PASS	PASS	PASS	PASS	PASS	PASS	PASS	PASS	PASS	FAIL	9	Q9BV10-D228-E239-H392	Q9BV10-E35-D56-E239-R146-R404-R100-R184-H57-D44-H43-H24
Q9BTV5	NET	FSD1	unkPHDEP	PASS	FAIL	FAIL	PASS	PASS	FAIL	PASS	FAIL	FAIL	FAIL	4	Q9BTV5-H407	Q9BTV5-D427-H425
Q96L96	ET	ALPK3	unkPHDEP	PASS	FAIL	FAIL	FAIL	PASS	PASS	PASS	FAIL	FAIL	FAIL	4	Q96L96-E1722	Q96L96-E1722-H1760-H1813-K1647
P02795	NET	MT2	unkPHDEP	FAIL	FAIL	FAIL	FAIL	FAIL	FAIL	FAIL	FAIL	FAIL	FAIL	0	group-null	network-null
Q9H5V9	NET	STEEP	unkPHDEP	FAIL	FAIL	FAIL	FAIL	FAIL	FAIL	FAIL	FAIL	FAIL	FAIL	0	group-null	network-null
Q01995	NET	TAGL	unkPHDEP	FAIL	FAIL	FAIL	FAIL	FAIL	FAIL	FAIL	FAIL	FAIL	PASS	1	Q01995-E27	network-null
Q9Y2E5	ET	MA2B2	unkPHDEP	PASS	PASS	PASS	PASS	PASS	PASS	PASS	PASS	PASS	PASS	10	Q9Y2E5-D421-E427-E790-E76-D116-E117-H121-D124-K369-D633-E714	Q9Y2E5-D212-H115-H419-K369-R795-K997-H844-E662-D633-E76-D421-D346-H149-D38-R741-R835-E714-H34-H36-H919-H876-H121-D116-H171-D151-R143-D732-R365-R777-H133-R373-R273-E383-D124-H779-H209-R411-H420-E427-R664-E117-E416-H894-R953
Q9NX00	NET	TM160	unkPHDEP	FAIL	FAIL	FAIL	FAIL	FAIL	FAIL	FAIL	FAIL	FAIL	FAIL	0	group-null	network-null
P0DPB6	NET	RPAC2	unkPHDEP	FAIL	FAIL	FAIL	FAIL	FAIL	FAIL	FAIL	FAIL	FAIL	FAIL	0	group-null	network-null
Q5T7P3	NET	LCE1B	unkPHDEP	FAIL	FAIL	FAIL	FAIL	FAIL	FAIL	FAIL	FAIL	FAIL	FAIL	0	group-null	network-null
Q15428	NET	SF3A2	unkPHDEP	FAIL	FAIL	FAIL	FAIL	PASS	FAIL	FAIL	FAIL	FAIL	FAIL	1	Q15428-H78	network-null
A6NG13	NET	MGT4D	unkPHDEP	PASS	FAIL	FAIL	FAIL	PASS	FAIL	PASS	FAIL	FAIL	FAIL	3	A6NG13-K294	A6NG13-E285-D258-K294-K248-E202-D257
P23327	NET	SRCH	unkPHDEP	FAIL	FAIL	FAIL	FAIL	FAIL	FAIL	FAIL	FAIL	FAIL	FAIL	0	group-null	network-null
Q9NTN9	NET	SEM4G	unkPHDEP	PASS	FAIL	PASS	PASS	PASS	FAIL	PASS	FAIL	PASS	FAIL	6	Q9NTN9-H317-H404-E469-H626	Q9NTN9-D522-E226-K237-E469-K289-E244-D273-R196-E636-R35-R265-K457
P46939	NET	UTRO	unkPHDEP	FAIL	FAIL	FAIL	FAIL	PASS	PASS	FAIL	FAIL	FAIL	FAIL	2	P46939-K2971-H2017	network-null
Q9P1Q5	NET	OR1A1	unkPHDEP	PASS	FAIL	PASS	PASS	PASS	PASS	PASS	PASS	PASS	PASS	9	Q9P1Q5-D70-D111-D121-D180	Q9P1Q5-D111-H243-D70-R122
Q5T1J6	NET	F182A	unkPHDEP	FAIL	FAIL	FAIL	FAIL	FAIL	FAIL	FAIL	FAIL	FAIL	FAIL	0	group-null	network-null
Q9NWU1	ET	OXSM	unkPHDEP	PASS	PASS	PASS	PASS	PASS	PASS	PASS	PASS	PASS	FAIL	9	Q9NWU1-D237-E278-D356-E359-E394	Q9NWU1-E359-E394-K380-D356-H348-H385-R271
P05019	NET	IGF1	unkPHDEP	FAIL	FAIL	FAIL	FAIL	FAIL	FAIL	FAIL	FAIL	FAIL	FAIL	0	group-null	network-null
Q9BWV1	NET	BOC	unkPHDEP	FAIL	FAIL	FAIL	FAIL	PASS	FAIL	FAIL	FAIL	FAIL	FAIL	1	Q9BWV1-E251-D287	network-null
Q9UKR8	NET	TSN16	unkPHDEP	FAIL	FAIL	FAIL	FAIL	FAIL	FAIL	FAIL	FAIL	FAIL	FAIL	0	group-null	network-null
A0A494C030	NET	A0A494C030	unkPHDEP	FAIL	FAIL	FAIL	FAIL	FAIL	FAIL	FAIL	FAIL	FAIL	FAIL	0	group-null	network-null
O95619	NET	YETS4	unkPHDEP	FAIL	FAIL	FAIL	FAIL	FAIL	FAIL	FAIL	FAIL	FAIL	FAIL	0	group-null	network-null
Q9P2W7	ET	B3GA1	unkPHDEP	PASS	FAIL	FAIL	FAIL	PASS	FAIL	PASS	FAIL	FAIL	PASS	4	Q9P2W7-E228-D196	Q9P2W7-R249-E228-D196-E101
Q86YG4	NET	NT5D4	unkPHDEP	PASS	PASS	PASS	FAIL	PASS	PASS	PASS	FAIL	PASS	PASS	8	Q86YG4-E131-D317-D24-E36-E74-D322	Q86YG4-D22-D317-K258-D322-D24
Q8N6Q3	NET	CD177	unkPHDEP	PASS	FAIL	FAIL	PASS	FAIL	FAIL	FAIL	FAIL	FAIL	FAIL	2	group-null	Q8N6Q3-K74-D57-K263-E246
P53794	ET	SC5A3	unkPHDEP	PASS	PASS	PASS	PASS	PASS	PASS	PASS	PASS	PASS	PASS	10	P53794-D378-D380-D446-H64-D142-D393	P53794-D378-H64-R252-D279-D142-D258-K306-R285-E83-D185-D380-R321
Q8N3Y1	NET	FBXW8	unkPHDEP	FAIL	FAIL	FAIL	FAIL	FAIL	FAIL	FAIL	FAIL	FAIL	FAIL	0	group-null	network-null
Q4KMQ1	NET	TPRN	unkPHDEP	FAIL	FAIL	FAIL	FAIL	FAIL	FAIL	FAIL	FAIL	FAIL	FAIL	0	group-null	network-null
Q8IVS8	ET	GLCTK	unkPHDEP	PASS	PASS	PASS	PASS	PASS	PASS	PASS	PASS	PASS	PASS	10	Q8IVS8-D514-K223	Q8IVS8-H516-K223-K195-D455-D514
Q6RI45	NET	BRWD3	unkPHDEP	PASS	PASS	PASS	PASS	PASS	PASS	PASS	PASS	PASS	FAIL	9	Q6RI45-H221-D227-H464-H536-E757	Q6RI45-D435-R247-R1786-H263-R219-H221-D289-D243-H536-H474-K520-D487-H179-D518-D477-R343-E1209-D432-K205-D574-R1194-E313-D339-R750-D560-D227-H464-R1784-R281-D532-E757
Q96A59	NET	MALD3	unkPHDEP	PASS	FAIL	PASS	PASS	PASS	PASS	PASS	PASS	PASS	PASS	9	Q96A59-E205-D310	Q96A59-D310-K266-E306-E205-D360
A0A126GWB0	NET	A0A126GWB0	unkPHDEP	PASS	FAIL	PASS	PASS	PASS	PASS	PASS	PASS	PASS	PASS	9	A0A126GWB0-D69-E159-E179-E270	A0A126GWB0-E179-E110-D69-H175-H277-H243
Q6NTF7	ET	ABC3H	unkPHDEP	FAIL	FAIL	FAIL	FAIL	PASS	FAIL	FAIL	FAIL	FAIL	FAIL	1	Q6NTF7-E56-H101	network-null
Q8N4E4	NET	PDCL2	unkPHDEP	FAIL	FAIL	FAIL	FAIL	FAIL	FAIL	FAIL	FAIL	FAIL	FAIL	0	group-null	network-null
A0A0G2JN68	NET	A0A0G2JN68	unkPHDEP	FAIL	FAIL	FAIL	FAIL	FAIL	FAIL	FAIL	FAIL	FAIL	FAIL	0	group-null	network-null
P36776	ET	LONM	unkPHDEP	PASS	PASS	FAIL	PASS	PASS	PASS	PASS	PASS	FAIL	PASS	8	P36776-R358-K529-D621-K666-K898	P36776-R358-D333-R213
Q9NQX5	NET	NPDC1	unkPHDEP	FAIL	FAIL	FAIL	FAIL	FAIL	FAIL	FAIL	FAIL	FAIL	FAIL	0	group-null	network-null
Q9GZP7	NET	VN1R1	unkPHDEP	PASS	FAIL	FAIL	PASS	PASS	FAIL	PASS	FAIL	FAIL	PASS	5	Q9GZP7-D228-D84-K101	Q9GZP7-K101-R133-D228-H128
Q8NH03	NET	OR2T3	unkPHDEP	PASS	FAIL	PASS	PASS	PASS	PASS	PASS	PASS	PASS	PASS	9	Q8NH03-D75-D126-E185-D276-E116-D160	Q8NH03-D75-E116-E185-D276-H249-D160
Q96IZ5	NET	RBM41	unkPHDEP	FAIL	FAIL	FAIL	FAIL	FAIL	FAIL	FAIL	FAIL	FAIL	FAIL	0	group-null	network-null
Q13569	ET	TDG	unkPHDEP	PASS	FAIL	FAIL	PASS	PASS	PASS	PASS	PASS	FAIL	FAIL	6	Q13569-K285-H287	Q13569-D178-H151
Q96Q77	NET	CIB3	unkPHDEP	PASS	FAIL	FAIL	PASS	FAIL	FAIL	FAIL	FAIL	FAIL	PASS	3	Q96Q77-D127	Q96Q77-D127-D116
Q3KRB8	NET	RHGBB	unkPHDEP	FAIL	FAIL	FAIL	FAIL	FAIL	FAIL	FAIL	FAIL	FAIL	FAIL	0	group-null	network-null
Q8NA66	NET	CNBD1	unkPHDEP	FAIL	FAIL	FAIL	FAIL	FAIL	FAIL	FAIL	FAIL	FAIL	FAIL	0	group-null	network-null
O00423	NET	EMAL1	unkPHDEP	PASS	FAIL	FAIL	PASS	PASS	PASS	PASS	PASS	FAIL	FAIL	6	O00423-H280-H351-H542-H783	O00423-H270-H459-D806-H783-H304-D481
Q9NRG1	NET	PRDC1	unkPHDEP	FAIL	FAIL	FAIL	FAIL	PASS	FAIL	FAIL	FAIL	FAIL	FAIL	1	Q9NRG1-E141	network-null
Q9H6L2	NET	TM231	unkPHDEP	FAIL	FAIL	FAIL	FAIL	PASS	FAIL	FAIL	FAIL	FAIL	FAIL	1	Q9H6L2-E254	network-null
Q8NGP9	NET	O5AR1	unkPHDEP	PASS	FAIL	PASS	PASS	PASS	PASS	PASS	PASS	PASS	PASS	9	Q8NGP9-D70-D84-E111-E180-D109	Q8NGP9-E111-D70-H176-D109-H159-D271-E180-H244
P0C880	NET	YT014	unkPHDEP	FAIL	FAIL	FAIL	FAIL	FAIL	FAIL	FAIL	FAIL	FAIL	FAIL	0	group-null	network-null
Q13642	NET	FHL1	unkPHDEP	FAIL	FAIL	FAIL	FAIL	FAIL	FAIL	FAIL	FAIL	FAIL	FAIL	0	group-null	network-null
Q13255	NET	GRM1	unkPHDEP	PASS	PASS	PASS	PASS	PASS	PASS	PASS	PASS	PASS	FAIL	9	Q13255-E80-D208-H428	Q13255-K409-R78-D474-D318-D208-D407-R203-E104-R106-D125
Q7Z4S9	NET	SH2D6	unkPHDEP	FAIL	FAIL	FAIL	FAIL	FAIL	FAIL	FAIL	FAIL	FAIL	FAIL	0	group-null	network-null
Q8N998	NET	CCD89	unkPHDEP	FAIL	FAIL	FAIL	FAIL	FAIL	FAIL	FAIL	FAIL	FAIL	FAIL	0	group-null	network-null
O75155	NET	CAND2	unkPHDEP	PASS	PASS	PASS	PASS	FAIL	FAIL	FAIL	FAIL	FAIL	PASS	5	O75155-E46	O75155-D1120-R352-R1087-E387-D311
Q9ULP0	NET	NDRG4	unkPHDEP	PASS	PASS	PASS	PASS	PASS	PASS	PASS	PASS	PASS	PASS	10	Q9ULP0-D69-H43	Q9ULP0-D69-D38-H37-H43-H67-R208
O75388	NET	GPR32	unkPHDEP	FAIL	FAIL	FAIL	FAIL	PASS	PASS	FAIL	FAIL	FAIL	FAIL	2	O75388-D88	network-null
P26373	NET	RL13	unkPHDEP	FAIL	FAIL	FAIL	FAIL	FAIL	FAIL	FAIL	FAIL	FAIL	FAIL	0	group-null	network-null
Q9BUD6	NET	SPON2	unkPHDEP	FAIL	FAIL	FAIL	FAIL	PASS	PASS	FAIL	FAIL	FAIL	FAIL	2	Q9BUD6-H146-D160	network-null
O60880	NET	SH21A	unkPHDEP	FAIL	FAIL	FAIL	FAIL	PASS	FAIL	FAIL	FAIL	FAIL	FAIL	1	O60880-H8	network-null
Q06455	NET	MTG8	unkPHDEP	PASS	FAIL	FAIL	FAIL	PASS	PASS	PASS	FAIL	FAIL	PASS	5	Q06455-D543-H547	Q06455-D543-H547
Q6WRX3	NET	ZY11A	unkPHDEP	FAIL	PASS	FAIL	FAIL	FAIL	FAIL	FAIL	FAIL	FAIL	FAIL	1	group-null	Q6WRX3-H236-D262-R356-D291
Q13686	ET	ALKB1	unkPHDEP	PASS	FAIL	PASS	PASS	PASS	PASS	PASS	PASS	PASS	FAIL	8	Q13686-H113-D274	Q13686-E236-R283-D274-H113-R344-D195-R338-H287
Q9Y266	NET	NUDC	unkPHDEP	FAIL	FAIL	FAIL	FAIL	PASS	PASS	FAIL	FAIL	FAIL	FAIL	2	Q9Y266-K247	network-null
Q8NHX9	ET	TPC2	unkPHDEP	PASS	FAIL	PASS	PASS	PASS	PASS	PASS	PASS	PASS	PASS	9	Q8NHX9-D55-E250-R554-E126-E516	Q8NHX9-H64-R187-D505-E483-K487-E100-R554-E129-R185-E126-D171-R191-R330-D404-D55-R557-R188
Q5GAN6	NET	RNS10	unkPHDEP	FAIL	FAIL	FAIL	FAIL	FAIL	FAIL	FAIL	FAIL	FAIL	FAIL	0	group-null	network-null
P0C628	NET	O5AC1	unkPHDEP	PASS	FAIL	PASS	FAIL	PASS	FAIL	PASS	FAIL	PASS	PASS	6	P0C628-D70-E111	P0C628-E111-D70-H244
Q8IVN3	NET	MSTN1	unkPHDEP	FAIL	FAIL	FAIL	FAIL	FAIL	FAIL	FAIL	FAIL	FAIL	FAIL	0	group-null	network-null
Q5UIP0	NET	RIF1	unkPHDEP	FAIL	FAIL	FAIL	FAIL	PASS	PASS	FAIL	FAIL	FAIL	PASS	3	Q5UIP0-D159-H200-K338	network-null
O95633	NET	FSTL3	unkPHDEP	FAIL	FAIL	FAIL	FAIL	FAIL	FAIL	FAIL	FAIL	FAIL	FAIL	0	group-null	network-null
Q8IZJ6	NET	TDH	unkPHDEP	PASS	FAIL	FAIL	FAIL	PASS	FAIL	PASS	FAIL	FAIL	FAIL	3	Q8IZJ6-K195	Q8IZJ6-H123-K195
Q7Z7M9	ET	GALT5	unkPHDEP	PASS	PASS	PASS	PASS	PASS	PASS	PASS	PASS	PASS	FAIL	9	Q7Z7M9-E599-E698	Q7Z7M9-R720-R514-R572-E701-K705-R522-R476-D689-E618-R747-E592-E698
A6NMB1	NET	SIG16	unkPHDEP	FAIL	FAIL	FAIL	FAIL	PASS	FAIL	FAIL	FAIL	FAIL	FAIL	1	A6NMB1-H412	network-null
Q5JSJ4	NET	INT6L	unkPHDEP	PASS	FAIL	PASS	PASS	PASS	PASS	PASS	PASS	PASS	FAIL	8	Q5JSJ4-D9	Q5JSJ4-D9-E291-D130-R305-R103-D165-R115
A8MVX0	NET	ARG33	unkPHDEP	PASS	FAIL	PASS	PASS	PASS	PASS	PASS	PASS	PASS	FAIL	8	A8MVX0-H320	A8MVX0-H320-R398-R266-D419-E277
Q96KJ4	NET	MSLNL	unkPHDEP	FAIL	FAIL	FAIL	FAIL	FAIL	FAIL	FAIL	FAIL	FAIL	FAIL	0	group-null	network-null
Q96JB6	ET	LOXL4	unkPHDEP	PASS	PASS	PASS	PASS	PASS	PASS	PASS	PASS	PASS	PASS	10	Q96JB6-D534-E707-E42-D337-K638-D672	Q96JB6-R323-D684-D337-D534-D709-R579-E707-H338-E325-D405-E42-D59-D98-D127
Q99698	NET	LYST	unkPHDEP	FAIL	FAIL	FAIL	FAIL	PASS	PASS	FAIL	FAIL	FAIL	FAIL	2	Q99698-H2039-H2445-D3159-E3296-E3302-D3359-H3615-E318-E406-H468-K484	network-null
O75054	NET	IGSF3	unkPHDEP	PASS	FAIL	FAIL	FAIL	PASS	PASS	PASS	FAIL	FAIL	FAIL	4	O75054-H292-H512	O75054-D776-D254-R753-R343-D370-R32-R185-D240
Q8IWU2	ET	LMTK2	unkPHDEP	PASS	PASS	PASS	PASS	FAIL	FAIL	FAIL	FAIL	FAIL	FAIL	4	group-null	Q8IWU2-R269-K223-D294-E341-H263-D265
Q9BXS5	NET	AP1M1	unkPHDEP	FAIL	FAIL	FAIL	FAIL	FAIL	FAIL	FAIL	FAIL	FAIL	FAIL	0	group-null	network-null
Q7Z404	NET	TMC4	unkPHDEP	PASS	FAIL	FAIL	FAIL	PASS	PASS	PASS	FAIL	FAIL	FAIL	4	Q7Z404-E477	Q7Z404-R432-E418-E483-K486
P27449	NET	VATL	unkPHDEP	FAIL	FAIL	FAIL	FAIL	PASS	FAIL	FAIL	FAIL	FAIL	FAIL	1	P27449-E139	network-null
A0A087WYE8	NET	A0A087WYE8	unkPHDEP	FAIL	FAIL	FAIL	FAIL	PASS	PASS	FAIL	FAIL	FAIL	FAIL	2	A0A087WYE8-H57	network-null
P49184	ET	DNSL1	unkPHDEP	PASS	PASS	PASS	PASS	PASS	FAIL	PASS	FAIL	PASS	PASS	8	P49184-D182-H148	P49184-D227-E97-D182-H148-R125-E157
A6NDX5	NET	ZN840	unkPHDEP	FAIL	FAIL	FAIL	FAIL	FAIL	FAIL	FAIL	FAIL	FAIL	FAIL	0	group-null	network-null
Q9H201	NET	EPN3	unkPHDEP	FAIL	FAIL	FAIL	FAIL	PASS	FAIL	FAIL	FAIL	FAIL	FAIL	1	Q9H201-K76	network-null
Q7L2R6	NET	ZN765	unkPHDEP	FAIL	FAIL	FAIL	FAIL	PASS	FAIL	FAIL	FAIL	FAIL	FAIL	1	Q7L2R6-H289-H345	network-null
Q9H8M1	NET	CQ10B	unkPHDEP	FAIL	FAIL	FAIL	FAIL	FAIL	FAIL	FAIL	FAIL	FAIL	FAIL	0	group-null	network-null
Q8N3R3	NET	TCAIM	unkPHDEP	PASS	FAIL	FAIL	FAIL	PASS	FAIL	PASS	FAIL	FAIL	FAIL	3	Q8N3R3-H468	Q8N3R3-H468-D482
P29597	ET	TYK2	unkPHDEP	PASS	PASS	PASS	PASS	PASS	PASS	PASS	PASS	PASS	PASS	10	P29597-D1023-D429-E806-E947-H958-H993-E1093	P29597-D429-D796-H1021-R864-E806-H396-D759-H385-H432-D1023-K930-H732-D696-E947-D1083-R1022-R1159-H1015
Q96M95	NET	CCD42	unkPHDEP	FAIL	FAIL	FAIL	FAIL	FAIL	FAIL	FAIL	FAIL	FAIL	FAIL	0	group-null	network-null
Q6NXE6	NET	ARMC6	unkPHDEP	PASS	PASS	PASS	PASS	PASS	PASS	PASS	PASS	PASS	FAIL	9	Q6NXE6-H89-H209	Q6NXE6-E210-R213-H265-D254
A4D1N5	NET	YG018	unkPHDEP	FAIL	FAIL	FAIL	FAIL	FAIL	FAIL	FAIL	FAIL	FAIL	FAIL	0	group-null	network-null
Q8N4S9	NET	MALD2	unkPHDEP	PASS	PASS	PASS	FAIL	PASS	FAIL	PASS	FAIL	PASS	PASS	7	Q8N4S9-E200-D218	Q8N4S9-E200-R194-D218-R317-D314-E293
Q2I0M4	NET	LRC26	unkPHDEP	PASS	FAIL	FAIL	FAIL	FAIL	FAIL	FAIL	FAIL	FAIL	FAIL	1	group-null	Q2I0M4-D79-D101
P12821	ET	ACE	unkPHDEP	PASS	PASS	PASS	PASS	PASS	PASS	PASS	PASS	PASS	PASS	10	P12821-R791-E989-R1094-K1116-H71-D365-E391-H433-K518-H555-D925-D963-K973-E1016-H1031-H1047	P12821-D1020-R1073-H255-H71-R259-K461-K375-D1110-D514-D365-H433-K1116-H987-E1016-R409-D472-E418-D422-K518-D72-H1118-R857-H1031-R1094-R971-D969-H853-H394-H520-H992-D1112-H193-K1059-R791-E391-R496-D1070-H389-R475-H541-H555-H1139-H1153-R508-E619-D558-H512-E1217-D1156
P01624	NET	KV315	unkPHDEP	FAIL	FAIL	FAIL	FAIL	FAIL	FAIL	FAIL	FAIL	FAIL	FAIL	0	group-null	network-null
P63145	NET	GAK24	unkPHDEP	FAIL	FAIL	FAIL	FAIL	PASS	PASS	FAIL	FAIL	FAIL	PASS	3	P63145-D84-D349	network-null
Q2M329	NET	CCD96	unkPHDEP	FAIL	FAIL	FAIL	FAIL	FAIL	FAIL	FAIL	FAIL	FAIL	FAIL	0	group-null	network-null
Q4G0N8	NET	SL9C1	unkPHDEP	PASS	FAIL	PASS	FAIL	PASS	PASS	PASS	FAIL	PASS	PASS	7	Q4G0N8-E55-K373-D150-E174-H244-E756	Q4G0N8-K662-R721-H403-K373-R341-E174-D326-D150
P32004	NET	L1CAM	unkPHDEP	FAIL	FAIL	FAIL	FAIL	PASS	PASS	FAIL	FAIL	FAIL	FAIL	2	P32004-E263-K295	network-null
A0A183	NET	LCE6A	unkPHDEP	FAIL	FAIL	FAIL	FAIL	FAIL	FAIL	FAIL	FAIL	FAIL	FAIL	0	group-null	network-null
P15863	NET	PAX1	unkPHDEP	FAIL	FAIL	FAIL	FAIL	FAIL	FAIL	FAIL	FAIL	FAIL	FAIL	0	group-null	network-null
Q16878	ET	CDO1	unkPHDEP	PASS	PASS	PASS	PASS	PASS	PASS	PASS	PASS	PASS	FAIL	9	Q16878-K96-H140	Q16878-D87-R60-E198-E104-H155-H88-H140
P54764	ET	EPHA4	unkPHDEP	PASS	PASS	PASS	PASS	PASS	PASS	PASS	PASS	PASS	FAIL	9	P54764-E670-D806-E816	P54764-D746-D806-H744-R85-E134
Q13478	ET	IL18R	unkPHDEP	FAIL	FAIL	FAIL	FAIL	FAIL	FAIL	FAIL	FAIL	FAIL	FAIL	0	group-null	network-null
Q8IY92	NET	SLX4	unkPHDEP	FAIL	FAIL	FAIL	FAIL	PASS	FAIL	FAIL	FAIL	FAIL	PASS	2	Q8IY92-D680-H314	network-null
Q9BZP6	ET	CHIA	unkPHDEP	PASS	PASS	PASS	PASS	PASS	PASS	PASS	PASS	PASS	PASS	10	Q9BZP6-D136-D138-H215-E224-E140-H208-H269-D319-D365	Q9BZP6-H53-E140-E224-D337-K345-H208-D136-D319-R35-D363-D366-D365-D138-E305
A0A0C4DH29	NET	HV103	unkPHDEP	PASS	FAIL	FAIL	FAIL	FAIL	FAIL	FAIL	FAIL	FAIL	FAIL	1	group-null	A0A0C4DH29-D109-R57
Q00613	NET	HSF1	unkPHDEP	FAIL	FAIL	FAIL	FAIL	FAIL	FAIL	FAIL	FAIL	FAIL	FAIL	0	group-null	network-null
Q9UMY4	NET	SNX12	unkPHDEP	PASS	FAIL	FAIL	FAIL	FAIL	FAIL	FAIL	FAIL	FAIL	FAIL	1	group-null	Q9UMY4-E81-E139
O60784	NET	TOM1	unkPHDEP	FAIL	FAIL	FAIL	FAIL	FAIL	FAIL	FAIL	FAIL	FAIL	FAIL	0	group-null	network-null
Q5T9A4	NET	ATD3B	unkPHDEP	FAIL	FAIL	FAIL	FAIL	PASS	FAIL	FAIL	FAIL	FAIL	FAIL	1	Q5T9A4-K358	network-null
C9JC47	NET	F157A	unkPHDEP	FAIL	FAIL	FAIL	FAIL	FAIL	FAIL	FAIL	FAIL	FAIL	FAIL	0	group-null	network-null
Q3KQU3	NET	MA7D1	unkPHDEP	FAIL	FAIL	FAIL	FAIL	FAIL	FAIL	FAIL	FAIL	FAIL	FAIL	0	group-null	network-null
Q06278	ET	AOXA	unkPHDEP	PASS	PASS	PASS	PASS	PASS	PASS	PASS	PASS	PASS	PASS	10	Q06278-E749-K893-D1186-K1237-K515-H586-D881-E882-D1093-E1205-H1249	Q06278-E1270-D1243-D1093-D881-D602-E609-E948-H750-D895-R433-H592-D841-R838-K41-K810-H1052-E882-R150-K1237-E754-K893-K1181-H1042-R155-R848-R951-H849-E1205-H1249-R833-K525-D1174-H340-E423-R446-R1312-E933-D1200-K1003-D1317-E1218-D367-H586-E749-D1186-K1013-E1046-H872-K1004-H110-R429-H1180
Q9H1K4	ET	GHC2	unkPHDEP	PASS	FAIL	PASS	PASS	FAIL	FAIL	FAIL	FAIL	FAIL	PASS	4	Q9H1K4-D132	Q9H1K4-R35-D132-D243-R135-K246
Q6Q8B3	NET	MO2R2	unkPHDEP	FAIL	FAIL	FAIL	FAIL	FAIL	FAIL	FAIL	FAIL	FAIL	FAIL	0	group-null	network-null
Q86VV4	NET	RNB3L	unkPHDEP	FAIL	FAIL	FAIL	FAIL	FAIL	FAIL	FAIL	FAIL	FAIL	FAIL	0	group-null	network-null
Q8NGG8	NET	OR8B3	unkPHDEP	PASS	FAIL	PASS	PASS	PASS	PASS	PASS	PASS	PASS	PASS	9	Q8NGG8-D70-E111-D121-D180	Q8NGG8-H176-E111-D180-D70-H244
Q9H3S4	ET	TPK1	unkPHDEP	FAIL	FAIL	FAIL	FAIL	PASS	PASS	FAIL	FAIL	FAIL	FAIL	2	Q9H3S4-D46	network-null
Q9UGT4	NET	SUSD2	unkPHDEP	PASS	PASS	PASS	PASS	PASS	PASS	PASS	PASS	PASS	PASS	10	Q9UGT4-D323-H344-D387-D452-D270-H408-H454-E517-D606-D692	Q9UGT4-D270-R352-D412-E195-R433-D391-H271-H349-E470-D452-D330-E517-H454-D387-D334-H408-H148-R250-H390-R486-R388-H344-E300-D692
Q92502	NET	STAR8	unkPHDEP	PASS	PASS	PASS	PASS	PASS	PASS	PASS	PASS	PASS	FAIL	9	Q92502-E690-H978	Q92502-H917-E693-R926-D921-R692-E905-E690-R920-H908-D689
Q4VXF1	NET	F74A3	unkPHDEP	FAIL	FAIL	FAIL	FAIL	FAIL	FAIL	FAIL	FAIL	FAIL	FAIL	0	group-null	network-null
Q6AZZ1	ET	TRI68	unkPHDEP	PASS	PASS	PASS	PASS	FAIL	FAIL	FAIL	FAIL	FAIL	PASS	5	Q6AZZ1-E361	Q6AZZ1-D428-K190-H445-E187-D433-R180
Q86TA1	NET	MOB3B	unkPHDEP	PASS	FAIL	PASS	PASS	FAIL	FAIL	FAIL	FAIL	FAIL	FAIL	3	group-null	Q86TA1-H188-D66-H164-H63-H169
O43829	NET	ZBT14	unkPHDEP	FAIL	FAIL	FAIL	FAIL	PASS	FAIL	FAIL	FAIL	FAIL	FAIL	1	O43829-H295	network-null
Q7Z7H5	NET	TMED4	unkPHDEP	FAIL	FAIL	FAIL	FAIL	PASS	PASS	FAIL	FAIL	FAIL	FAIL	2	Q7Z7H5-H110	network-null
P49368	NET	TCPG	unkPHDEP	PASS	FAIL	FAIL	FAIL	PASS	FAIL	PASS	FAIL	FAIL	FAIL	3	P49368-D393	P49368-K502-E415-D319-R322
P51153	NET	RAB13	unkPHDEP	PASS	FAIL	FAIL	FAIL	PASS	FAIL	PASS	FAIL	FAIL	FAIL	3	P51153-K21	P51153-K21-D63
Q8IUI8	NET	CRLF3	unkPHDEP	FAIL	FAIL	FAIL	FAIL	FAIL	FAIL	FAIL	FAIL	FAIL	FAIL	0	group-null	network-null
Q14641	NET	INSL4	unkPHDEP	FAIL	FAIL	FAIL	FAIL	FAIL	FAIL	FAIL	FAIL	FAIL	FAIL	0	group-null	network-null
Q53GT1	NET	KLH22	unkPHDEP	PASS	PASS	PASS	PASS	PASS	PASS	PASS	PASS	PASS	PASS	10	Q53GT1-D357-H389-H64-E417	Q53GT1-D373-E417-E210-H564-R483-H486-H389-R371-R294-H439-H534-R375
A0A0A0MT36	NET	KVD21	unkPHDEP	FAIL	FAIL	FAIL	FAIL	FAIL	FAIL	FAIL	FAIL	FAIL	FAIL	0	group-null	network-null
P28074	ET	PSB5	unkPHDEP	PASS	PASS	PASS	PASS	PASS	PASS	PASS	PASS	PASS	PASS	10	P28074-E115-K92	P28074-D76-D226-K92
Q16695	NET	H31T	unkPHDEP	FAIL	FAIL	FAIL	FAIL	FAIL	FAIL	FAIL	FAIL	FAIL	FAIL	0	group-null	network-null
Q5CZ79	NET	AN20B	unkPHDEP	PASS	FAIL	PASS	FAIL	PASS	FAIL	PASS	FAIL	PASS	FAIL	5	Q5CZ79-D97	Q5CZ79-D97-D163-H138-D64-H38-R68-H72
P23470	ET	PTPRG	unkPHDEP	PASS	PASS	PASS	PASS	PASS	PASS	PASS	PASS	PASS	PASS	10	P23470-E162-H163-H1094-E1219-D1378	P23470-E162-H1350-E149-H1313-D934-D1028-R937-H1225-E955-E173-H163-H1296-H151-H1022-H1059-R1066
Q9NQT4	NET	EXOS5	unkPHDEP	FAIL	FAIL	FAIL	FAIL	FAIL	FAIL	FAIL	FAIL	FAIL	FAIL	0	group-null	network-null
O60383	NET	GDF9	unkPHDEP	PASS	FAIL	PASS	FAIL	FAIL	FAIL	FAIL	FAIL	FAIL	FAIL	2	group-null	O60383-E151-K441-R115-D269
O94966	ET	UBP19	unkPHDEP	PASS	FAIL	PASS	PASS	PASS	FAIL	PASS	FAIL	PASS	FAIL	6	O94966-K1120	O94966-E602-H1157-K1120-D1150-H601-R1109-R1171
Q9BWS9	NET	CHID1	unkPHDEP	PASS	PASS	FAIL	PASS	PASS	PASS	PASS	PASS	FAIL	FAIL	7	Q9BWS9-E340-H353-E381	Q9BWS9-K102-D305-D391-H353-E340-R366-R115-D159-E169
P0DJI9	NET	SAA2	unkPHDEP	PASS	FAIL	FAIL	FAIL	PASS	FAIL	PASS	FAIL	FAIL	FAIL	3	P0DJI9-H55	P0DJI9-H55-D97
Q0VF49	NET	K2012	unkPHDEP	FAIL	FAIL	FAIL	FAIL	FAIL	FAIL	FAIL	FAIL	FAIL	FAIL	0	group-null	network-null
Q9NXI6	ET	RN186	unkPHDEP	FAIL	FAIL	FAIL	FAIL	FAIL	FAIL	FAIL	FAIL	FAIL	FAIL	0	group-null	network-null
A0A0A6YYK1	NET	TVA81	unkPHDEP	PASS	FAIL	FAIL	FAIL	FAIL	FAIL	FAIL	FAIL	FAIL	FAIL	1	group-null	A0A0A6YYK1-D104-K97
Q96GY0	NET	ZC21A	unkPHDEP	FAIL	FAIL	FAIL	FAIL	FAIL	FAIL	FAIL	FAIL	FAIL	FAIL	0	group-null	network-null
Q9Y4U1	ET	MMAC	unkPHDEP	PASS	FAIL	FAIL	FAIL	FAIL	FAIL	FAIL	FAIL	FAIL	PASS	2	Q9Y4U1-R161	Q9Y4U1-R161-R206
Q9UKX3	NET	MYH13	unkPHDEP	PASS	PASS	PASS	PASS	PASS	PASS	PASS	PASS	PASS	PASS	10	Q9UKX3-E485-E468-H583-H690	Q9UKX3-E282-E230-R274-D463-R283-R245-E468-E485-K185-K248-H583-E271-H286-D327
Q9HAU4	ET	SMUF2	unkPHDEP	FAIL	FAIL	FAIL	FAIL	FAIL	FAIL	FAIL	FAIL	FAIL	FAIL	0	group-null	network-null
Q7Z614	NET	SNX20	unkPHDEP	FAIL	FAIL	FAIL	FAIL	FAIL	FAIL	FAIL	FAIL	FAIL	FAIL	0	group-null	network-null
P98077	NET	SHC2	unkPHDEP	PASS	PASS	PASS	PASS	PASS	PASS	PASS	PASS	PASS	FAIL	9	P98077-H245	P98077-R510-D270-H531-H245-H278
Q9H8V8	NET	YD018	unkPHDEP	FAIL	FAIL	FAIL	FAIL	FAIL	FAIL	FAIL	FAIL	FAIL	FAIL	0	group-null	network-null
Q15072	NET	OZF	unkPHDEP	FAIL	FAIL	FAIL	FAIL	PASS	FAIL	FAIL	FAIL	FAIL	FAIL	1	Q15072-H146-H258	network-null
Q9HCG1	NET	ZN160	unkPHDEP	FAIL	FAIL	FAIL	FAIL	PASS	FAIL	FAIL	FAIL	FAIL	FAIL	1	Q9HCG1-H303-H331-H359-H387-H471-H555-H611-H667-H723-H751-H779	network-null
Q96S94	NET	CCNL2	unkPHDEP	PASS	FAIL	FAIL	FAIL	FAIL	FAIL	FAIL	FAIL	FAIL	FAIL	1	group-null	Q96S94-E180-H129-R78-E74
Q9H4M3	NET	FBX44	unkPHDEP	PASS	PASS	PASS	PASS	FAIL	FAIL	FAIL	FAIL	FAIL	PASS	5	Q9H4M3-K135-D162	Q9H4M3-D162-H227-K135
Q5SY16	ET	NOL9	unkPHDEP	PASS	PASS	PASS	PASS	FAIL	FAIL	FAIL	FAIL	FAIL	PASS	5	Q5SY16-E341	Q5SY16-R317-E334-E341-D336
P62280	NET	RS11	unkPHDEP	PASS	FAIL	FAIL	FAIL	PASS	PASS	PASS	FAIL	FAIL	FAIL	4	P62280-H112	P62280-H112-D57
Q96MT0	NET	YJ006	unkPHDEP	FAIL	FAIL	FAIL	FAIL	FAIL	FAIL	FAIL	FAIL	FAIL	FAIL	0	group-null	network-null
Q96JQ2	NET	CLMN	unkPHDEP	FAIL	FAIL	FAIL	FAIL	FAIL	FAIL	FAIL	FAIL	FAIL	FAIL	0	group-null	network-null
P40692	NET	MLH1	unkPHDEP	PASS	FAIL	PASS	PASS	PASS	FAIL	PASS	FAIL	PASS	FAIL	6	P40692-H109-E679	P40692-E34-R265-E37-K311
P46089	NET	GPR3	unkPHDEP	FAIL	FAIL	FAIL	FAIL	PASS	PASS	FAIL	FAIL	FAIL	FAIL	2	P46089-D86	network-null
Q6XLA1	NET	CSC2A	unkPHDEP	FAIL	FAIL	FAIL	FAIL	FAIL	FAIL	FAIL	FAIL	FAIL	FAIL	0	group-null	network-null
A0A0A6YYJ7	NET	TVA83	unkPHDEP	PASS	FAIL	FAIL	FAIL	FAIL	FAIL	FAIL	FAIL	FAIL	FAIL	1	group-null	A0A0A6YYJ7-K97-D104
Q9BW04	NET	SARG	unkPHDEP	FAIL	FAIL	FAIL	FAIL	FAIL	FAIL	FAIL	FAIL	FAIL	FAIL	0	group-null	network-null
Q86XA9	NET	HTR5A	unkPHDEP	PASS	FAIL	PASS	PASS	PASS	PASS	PASS	PASS	PASS	PASS	9	Q86XA9-E421-E872-H1053-E1136	Q86XA9-E155-H413-H955-D720-E737-D754-R229-R69-R670-R352-E872
Q9UH65	NET	SWP70	unkPHDEP	FAIL	FAIL	FAIL	FAIL	PASS	PASS	FAIL	FAIL	FAIL	FAIL	2	Q9UH65-K10	network-null
P29122	ET	PCSK6	unkPHDEP	PASS	PASS	PASS	PASS	PASS	PASS	PASS	PASS	PASS	PASS	10	P29122-D162-D205-D214-E383-D555-D353-D358-H447-H550-H774	P29122-D353-D206-R574-H541-E253-D214-H212-D162-E540-R334-D300-E209-R553-D577-E383-H550-D608-H416-H447-D358-D205-D555-H592-E596-R277-D226-D280
Q5VZ18	NET	SHE	unkPHDEP	FAIL	FAIL	FAIL	FAIL	FAIL	FAIL	FAIL	FAIL	FAIL	FAIL	0	group-null	network-null
P01127	NET	PDGFB	unkPHDEP	FAIL	FAIL	FAIL	FAIL	FAIL	FAIL	FAIL	FAIL	FAIL	FAIL	0	group-null	network-null
Q96NG5	NET	ZN558	unkPHDEP	FAIL	FAIL	FAIL	FAIL	PASS	FAIL	FAIL	FAIL	FAIL	FAIL	1	Q96NG5-H338	network-null
P0CI26	NET	TR49C	unkPHDEP	PASS	FAIL	FAIL	FAIL	PASS	FAIL	PASS	FAIL	FAIL	FAIL	3	P0CI26-H121-H190	P0CI26-D241-R137
Q8N7H5	NET	PAF1	unkPHDEP	FAIL	FAIL	FAIL	FAIL	FAIL	FAIL	FAIL	FAIL	FAIL	FAIL	0	group-null	network-null
P31270	NET	HXA11	unkPHDEP	FAIL	FAIL	FAIL	FAIL	FAIL	FAIL	FAIL	FAIL	FAIL	FAIL	0	group-null	network-null
P0DMC3	NET	ELA	unkPHDEP	FAIL	FAIL	FAIL	FAIL	FAIL	FAIL	FAIL	FAIL	FAIL	FAIL	0	group-null	network-null
Q86YH6	ET	DLP1	unkPHDEP	PASS	FAIL	FAIL	FAIL	PASS	PASS	PASS	FAIL	FAIL	PASS	5	Q86YH6-E153-H321	Q86YH6-H156-E153
Q96HN2	ET	SAHH3	unkPHDEP	PASS	PASS	FAIL	PASS	PASS	PASS	PASS	PASS	FAIL	PASS	8	Q96HN2-E284-D309-E334	Q96HN2-E334-D309-E284-D310
Q63ZY6	ET	NSN5C	unkPHDEP	PASS	FAIL	FAIL	PASS	FAIL	FAIL	FAIL	FAIL	FAIL	PASS	3	Q63ZY6-E183	Q63ZY6-K56-D121
P61586	ET	RHOA	unkPHDEP	PASS	FAIL	FAIL	FAIL	PASS	PASS	PASS	FAIL	FAIL	FAIL	4	P61586-D59	P61586-K18-D59
O75164	ET	KDM4A	unkPHDEP	PASS	PASS	FAIL	PASS	PASS	PASS	PASS	PASS	FAIL	PASS	8	O75164-H795-K182-H201-K206-H746-H857	O75164-H201-R765-H276-E654-E287-H188-H40-E35-K206-H795-H857-H746-R813-R295-E190-R781
Q9Y4B6	ET	DCAF1	unkPHDEP	PASS	PASS	PASS	PASS	PASS	PASS	PASS	PASS	PASS	PASS	10	Q9Y4B6-D111-D1179-E43-H531-D625-H802-E1183-H1201-D1256-E1278	Q9Y4B6-E1088-R107-R755-D1179-R1053-K1118-H802-D752-E43-D111-H1201-D1072
Q9BYC2	ET	SCOT2	unkPHDEP	PASS	FAIL	PASS	PASS	PASS	PASS	PASS	PASS	PASS	PASS	9	Q9BYC2-D359-E244-D380	Q9BYC2-D359-E485-E244-K211-E309-R305
Q8N456	NET	LRC18	unkPHDEP	FAIL	FAIL	FAIL	FAIL	PASS	FAIL	FAIL	FAIL	FAIL	FAIL	1	Q8N456-D79	network-null
O94905	NET	ERLN2	unkPHDEP	FAIL	FAIL	FAIL	FAIL	FAIL	FAIL	FAIL	FAIL	FAIL	FAIL	0	group-null	network-null
P18146	NET	EGR1	unkPHDEP	FAIL	FAIL	FAIL	FAIL	FAIL	FAIL	FAIL	FAIL	FAIL	FAIL	0	group-null	network-null
Q6UXK2	NET	ISLR2	unkPHDEP	FAIL	FAIL	FAIL	FAIL	FAIL	FAIL	FAIL	FAIL	FAIL	FAIL	0	group-null	network-null
Q16769	ET	QPCT	unkPHDEP	PASS	PASS	PASS	PASS	PASS	PASS	PASS	PASS	PASS	PASS	10	Q16769-D69-D199-D248-E275-D305-E357-E202-H228-D306-H319-D334	Q16769-D199-D242-H307-H134-D142-D306-E169-D305-E202-E201-H140-D69-K349-R133-D159-H228-D334-D248-H319-D345-R77-H43-K40
Q9P013	NET	CWC15	unkPHDEP	FAIL	FAIL	FAIL	FAIL	FAIL	FAIL	FAIL	FAIL	FAIL	FAIL	0	group-null	network-null
Q96GE4	NET	CEP95	unkPHDEP	FAIL	FAIL	FAIL	FAIL	FAIL	FAIL	FAIL	FAIL	FAIL	FAIL	0	group-null	network-null
Q9ULJ7	NET	ANR50	unkPHDEP	PASS	PASS	PASS	PASS	PASS	FAIL	PASS	FAIL	PASS	FAIL	7	Q9ULJ7-K40-H222-H579	Q9ULJ7-H579-R616-R26-D195-D575-D192-D608-H852-K83-D877-D641-D265
Q86W50	ET	MET16	unkPHDEP	PASS	PASS	FAIL	PASS	PASS	PASS	PASS	PASS	FAIL	PASS	8	Q86W50-D108-E133	Q86W50-D108-E133-E224-R82-E217
Q9H790	ET	EXO5	unkPHDEP	PASS	PASS	PASS	PASS	PASS	PASS	PASS	PASS	PASS	FAIL	9	Q9H790-E24-E27-E196-H296	Q9H790-K198-R200-E196-E27-D214-K213-E24-D182
Q9NPC8	NET	SIX2	unkPHDEP	FAIL	FAIL	FAIL	FAIL	FAIL	FAIL	FAIL	FAIL	FAIL	FAIL	0	group-null	network-null
Q6IE38	NET	ISK14	unkPHDEP	FAIL	FAIL	FAIL	FAIL	FAIL	FAIL	FAIL	FAIL	FAIL	FAIL	0	group-null	network-null
Q00403	ET	TF2B	unkPHDEP	FAIL	FAIL	FAIL	FAIL	FAIL	FAIL	FAIL	FAIL	FAIL	FAIL	0	group-null	network-null
Q86UD0	NET	SAPC2	unkPHDEP	FAIL	FAIL	FAIL	FAIL	FAIL	FAIL	FAIL	FAIL	FAIL	FAIL	0	group-null	network-null
Q96GM8	NET	TOE1	unkPHDEP	PASS	FAIL	PASS	PASS	PASS	PASS	PASS	PASS	PASS	FAIL	8	Q96GM8-D195-D217	Q96GM8-H499-H190-K502-R174-D228-D217
Q9H0J9	ET	PAR12	unkPHDEP	FAIL	FAIL	FAIL	FAIL	PASS	PASS	FAIL	FAIL	FAIL	PASS	3	Q9H0J9-E319-E672	network-null
Q9NUN5	NET	LMBD1	unkPHDEP	PASS	FAIL	PASS	PASS	PASS	PASS	PASS	PASS	PASS	PASS	9	Q9NUN5-K330-D67-K75	Q9NUN5-H485-K330-H423
P50226	ET	ST1A2	unkPHDEP	PASS	PASS	PASS	PASS	PASS	PASS	PASS	PASS	PASS	FAIL	9	P50226-E83-H186-E194	P50226-H108-D59-E194-D134-R130-E83-D263-R78-H175-K48-K106
Q8NCU7	NET	C2C4A	unkPHDEP	FAIL	FAIL	FAIL	FAIL	FAIL	FAIL	FAIL	FAIL	FAIL	FAIL	0	group-null	network-null
Q8N614	NET	TM156	unkPHDEP	FAIL	FAIL	FAIL	FAIL	FAIL	FAIL	FAIL	FAIL	FAIL	FAIL	0	group-null	network-null
Q9UNU6	ET	CP8B1	unkPHDEP	PASS	PASS	PASS	PASS	PASS	PASS	PASS	PASS	PASS	PASS	10	Q9UNU6-D119-E449-E311-D380	Q9UNU6-D380-E346-K451-H397-R349-E32-R479-D210-E311-H391-R407
Q96PL2	NET	TECTB	unkPHDEP	PASS	FAIL	FAIL	PASS	FAIL	FAIL	FAIL	FAIL	FAIL	FAIL	2	group-null	Q96PL2-D270-R196
P31025	NET	LCN1	unkPHDEP	FAIL	FAIL	FAIL	FAIL	PASS	PASS	FAIL	FAIL	FAIL	FAIL	2	P31025-K38-H114	network-null
O75528	NET	TADA3	unkPHDEP	FAIL	FAIL	FAIL	FAIL	FAIL	FAIL	FAIL	FAIL	FAIL	FAIL	0	group-null	network-null
Q9BR46	NET	SCAS1	unkPHDEP	FAIL	FAIL	FAIL	FAIL	FAIL	FAIL	FAIL	FAIL	FAIL	FAIL	0	group-null	network-null
Q8TCD6	ET	PHOP2	unkPHDEP	PASS	PASS	PASS	PASS	PASS	PASS	PASS	PASS	PASS	PASS	10	Q8TCD6-D179-D8-D10-D19	Q8TCD6-D179-D19-D183-D8-K153-D10
Q86X24	NET	HORM1	unkPHDEP	PASS	FAIL	FAIL	FAIL	FAIL	FAIL	FAIL	FAIL	FAIL	FAIL	1	group-null	Q86X24-E113-R45
Q8N2C9	NET	UMAS1	unkPHDEP	FAIL	FAIL	FAIL	FAIL	FAIL	FAIL	FAIL	FAIL	FAIL	FAIL	0	group-null	network-null
Q14934	NET	NFAC4	unkPHDEP	FAIL	FAIL	FAIL	FAIL	PASS	PASS	FAIL	FAIL	FAIL	FAIL	2	Q14934-H432	network-null
Q9UBT2	ET	SAE2	unkPHDEP	PASS	PASS	PASS	PASS	FAIL	FAIL	FAIL	FAIL	FAIL	PASS	5	Q9UBT2-D45	Q9UBT2-D521-E160-H124-R127-H184-R362
Q6ZSR3	NET	YO027	unkPHDEP	FAIL	FAIL	FAIL	FAIL	FAIL	FAIL	FAIL	FAIL	FAIL	FAIL	0	group-null	network-null
Q9H840	NET	GEMI7	unkPHDEP	FAIL	FAIL	FAIL	FAIL	FAIL	FAIL	FAIL	FAIL	FAIL	FAIL	0	group-null	network-null
P53350	ET	PLK1	unkPHDEP	PASS	PASS	PASS	PASS	PASS	PASS	PASS	PASS	PASS	FAIL	9	P53350-H174	P53350-D176-E221-R293-H174-D233-R144-D402
P0C7T8	NET	TM253	unkPHDEP	FAIL	FAIL	FAIL	FAIL	FAIL	FAIL	FAIL	FAIL	FAIL	FAIL	0	group-null	network-null
Q13424	NET	SNTA1	unkPHDEP	FAIL	FAIL	FAIL	FAIL	FAIL	FAIL	FAIL	FAIL	FAIL	FAIL	0	group-null	network-null
Q68D10	NET	SPT2	unkPHDEP	FAIL	FAIL	FAIL	FAIL	FAIL	FAIL	FAIL	FAIL	FAIL	FAIL	0	group-null	network-null
A0A0C4DH42	NET	HV366	unkPHDEP	PASS	FAIL	FAIL	FAIL	FAIL	FAIL	FAIL	FAIL	FAIL	FAIL	1	group-null	A0A0C4DH42-R57-D108
O95813	NET	CER1	unkPHDEP	FAIL	FAIL	FAIL	FAIL	FAIL	FAIL	FAIL	FAIL	FAIL	FAIL	0	group-null	network-null
O15234	NET	CASC3	unkPHDEP	FAIL	FAIL	FAIL	FAIL	FAIL	FAIL	FAIL	FAIL	FAIL	FAIL	0	group-null	network-null
Q8TAY7	NET	F110D	unkPHDEP	FAIL	FAIL	FAIL	FAIL	FAIL	FAIL	FAIL	FAIL	FAIL	FAIL	0	group-null	network-null
A0A0C4DH41	NET	HV461	unkPHDEP	PASS	FAIL	FAIL	FAIL	FAIL	FAIL	FAIL	FAIL	FAIL	FAIL	1	group-null	A0A0C4DH41-R59-D110
Q4G163	NET	FBX43	unkPHDEP	FAIL	FAIL	FAIL	FAIL	FAIL	FAIL	FAIL	FAIL	FAIL	FAIL	0	group-null	network-null
Q8N8Q9	NET	NIPA2	unkPHDEP	PASS	FAIL	FAIL	PASS	FAIL	FAIL	FAIL	FAIL	FAIL	FAIL	2	group-null	Q8N8Q9-K197-E270
Q9UDY8	ET	MALT1	unkPHDEP	PASS	FAIL	FAIL	FAIL	PASS	PASS	PASS	FAIL	FAIL	PASS	5	Q9UDY8-D562-D365-D462	Q9UDY8-D365-D462-R465-R576-E418-D342
P10696	ET	PPBN	unkPHDEP	PASS	PASS	PASS	PASS	PASS	PASS	PASS	PASS	PASS	PASS	10	P10696-D61-D304-D335-E449-E289-E330-E349-D376	P10696-R246-D335-H379-D354-D204-H172-H377-K75-D304-E449-E330-D233-D61-E289-D376-D190-R223-H338-H451-H283-D216-H260
Q8NGE5	NET	O10A7	unkPHDEP	PASS	FAIL	PASS	PASS	PASS	PASS	PASS	PASS	PASS	PASS	9	Q8NGE5-E70-D84-D180	Q8NGE5-D180-E70-E111-H176-H244
Q8N6V9	NET	TEX9	unkPHDEP	FAIL	FAIL	FAIL	FAIL	FAIL	FAIL	FAIL	FAIL	FAIL	FAIL	0	group-null	network-null
Q5T681	NET	CJ062	unkPHDEP	FAIL	FAIL	FAIL	FAIL	FAIL	FAIL	FAIL	FAIL	FAIL	FAIL	0	group-null	network-null
Q96A56	NET	T53I1	unkPHDEP	FAIL	FAIL	FAIL	FAIL	FAIL	FAIL	FAIL	FAIL	FAIL	FAIL	0	group-null	network-null
Q86VF7	NET	NRAP	unkPHDEP	FAIL	FAIL	FAIL	FAIL	FAIL	FAIL	FAIL	FAIL	FAIL	FAIL	0	group-null	network-null
Q9UP95	ET	S12A4	unkPHDEP	PASS	FAIL	PASS	PASS	PASS	PASS	PASS	PASS	PASS	FAIL	8	Q9UP95-H99-D484-K954-E1079	Q9UP95-R140-E222-D575
A2IDD5	NET	CCD78	unkPHDEP	FAIL	FAIL	FAIL	FAIL	FAIL	FAIL	FAIL	FAIL	FAIL	FAIL	0	group-null	network-null
P22528	NET	SPR1B	unkPHDEP	FAIL	FAIL	FAIL	FAIL	FAIL	FAIL	FAIL	FAIL	FAIL	FAIL	0	group-null	network-null
P08913	NET	ADA2A	unkPHDEP	PASS	FAIL	FAIL	FAIL	PASS	PASS	PASS	FAIL	FAIL	PASS	5	P08913-D145-D94-D128	P08913-D94-D128
Q8NCH0	ET	CHSTE	unkPHDEP	PASS	FAIL	PASS	PASS	PASS	PASS	PASS	PASS	PASS	FAIL	8	Q8NCH0-H140-D358	Q8NCH0-R218-D358-R109-D305-H140-K163
Q6ZQT0	NET	YD023	unkPHDEP	FAIL	PASS	FAIL	FAIL	PASS	FAIL	FAIL	FAIL	FAIL	FAIL	2	Q6ZQT0-E80	Q6ZQT0-R64-R84-R104
P56851	NET	EP3B	unkPHDEP	FAIL	FAIL	FAIL	FAIL	FAIL	FAIL	FAIL	FAIL	FAIL	FAIL	0	group-null	network-null
Q86WC6	NET	PPR27	unkPHDEP	PASS	PASS	PASS	FAIL	FAIL	FAIL	FAIL	FAIL	FAIL	FAIL	3	group-null	Q86WC6-H69-R16-D94
Q96F83	NET	CLBA1	unkPHDEP	FAIL	FAIL	FAIL	FAIL	FAIL	FAIL	FAIL	FAIL	FAIL	FAIL	0	group-null	network-null
P08218	ET	CEL2B	unkPHDEP	PASS	FAIL	FAIL	FAIL	PASS	FAIL	PASS	FAIL	FAIL	FAIL	3	P08218-H88-D215-E230	P08218-H232-E230
Q9NZZ3	NET	CHMP5	unkPHDEP	FAIL	FAIL	FAIL	FAIL	FAIL	FAIL	FAIL	FAIL	FAIL	FAIL	0	group-null	network-null
Q9H063	NET	MAF1	unkPHDEP	FAIL	FAIL	FAIL	FAIL	PASS	FAIL	FAIL	FAIL	FAIL	PASS	2	Q9H063-E117-E121	network-null
Q96KT6	NET	CH014	unkPHDEP	FAIL	FAIL	FAIL	FAIL	FAIL	FAIL	FAIL	FAIL	FAIL	FAIL	0	group-null	network-null
Q5JST6	NET	EFHC2	unkPHDEP	FAIL	FAIL	FAIL	FAIL	FAIL	FAIL	FAIL	FAIL	FAIL	FAIL	0	group-null	network-null
P86790	NET	CCZ1B	unkPHDEP	PASS	FAIL	FAIL	FAIL	PASS	FAIL	PASS	FAIL	FAIL	FAIL	3	P86790-H278	P86790-H278-D343
O15541	ET	R113A	unkPHDEP	FAIL	FAIL	FAIL	FAIL	FAIL	FAIL	FAIL	FAIL	FAIL	FAIL	0	group-null	network-null
Q8N4C0	NET	CI062	unkPHDEP	FAIL	FAIL	FAIL	FAIL	FAIL	FAIL	FAIL	FAIL	FAIL	FAIL	0	group-null	network-null
Q5VVB8	NET	TM244	unkPHDEP	FAIL	FAIL	FAIL	FAIL	FAIL	FAIL	FAIL	FAIL	FAIL	FAIL	0	group-null	network-null
Q9NYZ1	NET	TV23B	unkPHDEP	PASS	FAIL	PASS	PASS	FAIL	FAIL	FAIL	FAIL	FAIL	PASS	4	Q9NYZ1-D75	Q9NYZ1-H40-R44-D75
Q16720	ET	AT2B3	unkPHDEP	PASS	FAIL	PASS	PASS	PASS	PASS	PASS	PASS	PASS	PASS	9	Q16720-E1048-D228-E462-D892-H932-E984	Q16720-K770-R199-K474-E241-E1048-D473-D681-D798-D215-R988-K253-E902-H932-D258-D876-H968
O60674	ET	JAK2	unkPHDEP	PASS	PASS	FAIL	PASS	PASS	PASS	PASS	PASS	FAIL	PASS	8	O60674-D325-E65-D735-E745-E898-D1036-E1046	O60674-E745-H974-D735-K850-H345-D325-H671-D635-D1036-H401-K412-D869-H82-E65-R374-D370-H380-D378-D976
Q8TDB8	ET	GTR14	unkPHDEP	PASS	PASS	PASS	PASS	PASS	PASS	PASS	PASS	PASS	PASS	10	Q8TDB8-E402-E231-E415-E483	Q8TDB8-E415-R234-R114-E168-E231-R175-R422-R355-E269-E351
P30837	ET	AL1B1	unkPHDEP	PASS	PASS	PASS	PASS	PASS	PASS	PASS	PASS	PASS	PASS	10	P30837-D126-K257-E123-K280-K289-E493	P30837-D138-K257-K195-D126-E493-E285-R346-E123-K129-H308
Q8N9F7	ET	GDPD1	unkPHDEP	PASS	PASS	PASS	PASS	PASS	FAIL	PASS	FAIL	PASS	FAIL	7	Q8N9F7-H45	Q8N9F7-E72-R271-H267-D74-E54-R46-D300-H45-H76-H42-E285
P27816	NET	MAP4	unkPHDEP	FAIL	FAIL	FAIL	FAIL	FAIL	FAIL	FAIL	FAIL	FAIL	FAIL	0	group-null	network-null
A6NEN9	NET	CX065	unkPHDEP	FAIL	FAIL	FAIL	FAIL	PASS	PASS	FAIL	FAIL	FAIL	FAIL	2	A6NEN9-D41	network-null
Q5EBL2	NET	ZN628	unkPHDEP	FAIL	FAIL	FAIL	FAIL	PASS	FAIL	FAIL	FAIL	FAIL	FAIL	1	Q5EBL2-H138-H472-H528-H556	network-null
Q8NEJ0	ET	DUS18	yesPHDEP	PASS	FAIL	FAIL	FAIL	FAIL	FAIL	FAIL	FAIL	FAIL	FAIL	1	group-null	Q8NEJ0-H103-R110
A0A1B0GTD5	NET	TEX49	unkPHDEP	FAIL	FAIL	FAIL	FAIL	FAIL	FAIL	FAIL	FAIL	FAIL	FAIL	0	group-null	network-null
O14983	ET	AT2A1	unkPHDEP	PASS	PASS	PASS	PASS	PASS	PASS	PASS	PASS	PASS	PASS	10	O14983-E340-E771-D800-E908-H944-H5-D162-K189-E309-E732-K985	O14983-R491-E588-E442-D981-E309-R836-K515-K985-D707-K684-E908-D800-E771-D601-K352-R762
Q5SRE5	NET	NU188	unkPHDEP	PASS	FAIL	PASS	FAIL	PASS	PASS	PASS	FAIL	PASS	PASS	7	Q5SRE5-R496-K1159-K1203-E132-E671-E1241	Q5SRE5-H39-R42-E35-R330-D307
Q9H4T2	NET	ZSC16	unkPHDEP	FAIL	FAIL	FAIL	FAIL	PASS	FAIL	FAIL	FAIL	FAIL	FAIL	1	Q9H4T2-H283-H310	network-null
Q8IVF6	NET	AN18A	unkPHDEP	PASS	FAIL	PASS	FAIL	FAIL	FAIL	FAIL	FAIL	FAIL	FAIL	2	group-null	Q8IVF6-R69-H73-E34-H39-D65-K107-D98-D131
Q99572	NET	P2RX7	unkPHDEP	PASS	FAIL	PASS	FAIL	FAIL	FAIL	FAIL	FAIL	FAIL	FAIL	2	group-null	Q99572-E495-R578-R574
Q8N5I9	NET	CL045	unkPHDEP	FAIL	FAIL	FAIL	FAIL	FAIL	FAIL	FAIL	FAIL	FAIL	FAIL	0	group-null	network-null
Q15283	NET	RASA2	unkPHDEP	PASS	FAIL	FAIL	PASS	PASS	PASS	PASS	PASS	FAIL	PASS	7	Q15283-D108-E758-E760-E662-H716-H825	Q15283-D256-E271-H825-E760
P21283	NET	VATC1	unkPHDEP	PASS	FAIL	FAIL	FAIL	FAIL	FAIL	FAIL	FAIL	FAIL	FAIL	1	group-null	P21283-D62-K298
Q14596	NET	NBR1	unkPHDEP	PASS	PASS	FAIL	FAIL	PASS	FAIL	PASS	FAIL	FAIL	FAIL	4	Q14596-H463	Q14596-R460-D559-R471
Q9BY79	NET	MFRP	unkPHDEP	FAIL	FAIL	FAIL	FAIL	FAIL	FAIL	FAIL	FAIL	FAIL	PASS	1	Q9BY79-D200	network-null
Q9BSK2	ET	S2533	unkPHDEP	PASS	PASS	FAIL	FAIL	PASS	FAIL	PASS	FAIL	FAIL	FAIL	4	Q9BSK2-E263	Q9BSK2-R38-R260-E85-E263-E282-R289
Q02487	NET	DSC2	unkPHDEP	PASS	PASS	PASS	PASS	PASS	PASS	PASS	PASS	PASS	PASS	10	Q02487-E146-E254-D271-D382	Q02487-D380-E254-D600-D327-D271-E146-D382-E482-D350-D235-R203-H277-D269-D569-H604-D598-D654
P23528	NET	COF1	unkPHDEP	PASS	FAIL	FAIL	FAIL	PASS	FAIL	PASS	FAIL	FAIL	FAIL	3	P23528-D86	P23528-D86-K34
Q8WUE5	NET	CT55	unkPHDEP	PASS	FAIL	FAIL	PASS	FAIL	FAIL	FAIL	FAIL	FAIL	FAIL	2	group-null	Q8WUE5-R232-D149
Q9BWH2	NET	FUND2	unkPHDEP	FAIL	FAIL	FAIL	FAIL	FAIL	FAIL	FAIL	FAIL	FAIL	FAIL	0	group-null	network-null
O15111	ET	IKKA	unkPHDEP	PASS	FAIL	FAIL	PASS	PASS	PASS	PASS	PASS	FAIL	FAIL	6	O15111-E118-H142-H161-K237	O15111-K615-R287-H314-E191-E353-D203-H142-E118-H161-E213
O15165	NET	LRAD4	unkPHDEP	FAIL	PASS	FAIL	FAIL	FAIL	FAIL	FAIL	FAIL	FAIL	FAIL	1	group-null	O15165-D43-D37-D40
Q9P2P6	NET	STAR9	unkPHDEP	FAIL	FAIL	FAIL	FAIL	PASS	PASS	FAIL	FAIL	FAIL	FAIL	2	Q9P2P6-H4540-K109-H480-H527	network-null
Q9NPA2	ET	MMP25	unkPHDEP	PASS	PASS	PASS	PASS	PASS	PASS	PASS	PASS	PASS	PASS	10	Q9NPA2-D210-E213-E234-D270-D466-D206-H208-D226	Q9NPA2-D270-H243-D94-R316-H233-D271-E234-D210-H194-H237-E213-R89-D34-H208-D181
Q86SG7	ET	LYG2	unkPHDEP	PASS	PASS	PASS	PASS	FAIL	FAIL	FAIL	FAIL	FAIL	FAIL	4	group-null	Q86SG7-D73-D199-R203-K208-D94
Q8N5X7	NET	IF4E3	unkPHDEP	PASS	FAIL	FAIL	FAIL	FAIL	FAIL	FAIL	FAIL	FAIL	FAIL	1	group-null	Q8N5X7-D58-H105
Q96S07	NET	PRR25	unkPHDEP	FAIL	FAIL	FAIL	FAIL	FAIL	FAIL	FAIL	FAIL	FAIL	FAIL	0	group-null	network-null
P0DMR1	NET	HNRC4	unkPHDEP	FAIL	FAIL	FAIL	FAIL	FAIL	FAIL	FAIL	FAIL	FAIL	FAIL	0	group-null	network-null
O95406	NET	CNIH1	unkPHDEP	PASS	FAIL	PASS	PASS	PASS	FAIL	PASS	FAIL	PASS	FAIL	6	O95406-E55	O95406-E55-H59-H85-K122-E118-H27
A0A5A6	NET	TVBK3	unkPHDEP	FAIL	FAIL	FAIL	FAIL	FAIL	FAIL	FAIL	FAIL	FAIL	FAIL	0	group-null	network-null
P05423	NET	RPC4	unkPHDEP	FAIL	FAIL	FAIL	FAIL	FAIL	FAIL	FAIL	FAIL	FAIL	FAIL	0	group-null	network-null
P32881	NET	IFNA8	unkPHDEP	PASS	FAIL	FAIL	FAIL	FAIL	FAIL	FAIL	FAIL	FAIL	FAIL	1	group-null	P32881-R168-E165
Q6ZNC4	NET	ZN704	unkPHDEP	FAIL	FAIL	FAIL	FAIL	FAIL	FAIL	FAIL	FAIL	FAIL	FAIL	0	group-null	network-null
P20719	NET	HXA5	unkPHDEP	FAIL	FAIL	FAIL	FAIL	FAIL	FAIL	FAIL	FAIL	FAIL	FAIL	0	group-null	network-null
P56975	NET	NRG3	unkPHDEP	FAIL	FAIL	FAIL	FAIL	FAIL	FAIL	FAIL	FAIL	FAIL	FAIL	0	group-null	network-null
Q99593	NET	TBX5	unkPHDEP	PASS	FAIL	FAIL	FAIL	PASS	PASS	PASS	FAIL	FAIL	FAIL	4	Q99593-E73-H177-K226	Q99593-D105-H184-K226-E73
P02461	NET	CO3A1	unkPHDEP	PASS	FAIL	FAIL	FAIL	PASS	FAIL	PASS	FAIL	FAIL	PASS	4	P02461-D1280-H1371	P02461-H1353-D1280
P41219	NET	PERI	unkPHDEP	FAIL	FAIL	FAIL	FAIL	FAIL	FAIL	FAIL	FAIL	FAIL	FAIL	0	group-null	network-null
Q9P266	NET	JCAD	unkPHDEP	FAIL	FAIL	FAIL	FAIL	FAIL	FAIL	FAIL	FAIL	FAIL	FAIL	0	group-null	network-null
Q96NM4	NET	TOX2	unkPHDEP	FAIL	FAIL	FAIL	FAIL	FAIL	FAIL	FAIL	FAIL	FAIL	FAIL	0	group-null	network-null
A0A494C162	NET	A0A494C162	unkPHDEP	FAIL	FAIL	FAIL	FAIL	FAIL	FAIL	FAIL	FAIL	FAIL	FAIL	0	group-null	network-null
Q8TF42	ET	UBS3B	unkPHDEP	PASS	FAIL	PASS	PASS	PASS	PASS	PASS	PASS	PASS	FAIL	8	Q8TF42-E496	Q8TF42-H576-R428-D79-H391-D438-H76-R473-E544
Q96GS6	ET	AB17A	unkPHDEP	PASS	PASS	PASS	PASS	PASS	PASS	PASS	PASS	PASS	PASS	10	Q96GS6-D146-H118-D165-H251-H284	Q96GS6-H284-H118-H211-D255-D146-H251-D123-D165
P54829	ET	PTN5	unkPHDEP	PASS	FAIL	PASS	PASS	FAIL	FAIL	FAIL	FAIL	FAIL	FAIL	3	group-null	P54829-H453-K293-H549-H495-D523
Q96C34	NET	RUND1	unkPHDEP	PASS	FAIL	PASS	FAIL	PASS	FAIL	PASS	FAIL	PASS	FAIL	5	Q96C34-E537-H568	Q96C34-E537-R427-H527
O15055	NET	PER2	unkPHDEP	PASS	PASS	PASS	PASS	FAIL	FAIL	FAIL	FAIL	FAIL	FAIL	4	group-null	O15055-H382-H432-H337
Q6WRI0	NET	IGS10	unkPHDEP	PASS	PASS	PASS	PASS	PASS	PASS	PASS	PASS	PASS	PASS	10	Q6WRI0-H169-K245-D558	Q6WRI0-D171-D558-H2293-R2301-E2299-K245-H169-K183
Q9H343	NET	O51I1	unkPHDEP	PASS	FAIL	PASS	PASS	PASS	PASS	PASS	PASS	PASS	PASS	9	Q9H343-D72-E113-H178	Q9H343-D185-E113-H246-D72-H178-D123
Q05481	NET	ZNF91	unkPHDEP	FAIL	FAIL	FAIL	FAIL	PASS	FAIL	FAIL	FAIL	FAIL	FAIL	1	Q05481-H1096	network-null
P24844	NET	MYL9	unkPHDEP	PASS	FAIL	FAIL	PASS	FAIL	FAIL	FAIL	FAIL	FAIL	PASS	3	P24844-D53	P24844-D53-D42
Q8NEP7	NET	KLDC9	unkPHDEP	PASS	PASS	PASS	PASS	PASS	FAIL	PASS	FAIL	PASS	FAIL	7	Q8NEP7-H204	Q8NEP7-D83-R314-H262-H135-H82-R187-H31-H190-H317-R28
Q6NT16	ET	S18B1	unkPHDEP	PASS	FAIL	FAIL	FAIL	PASS	FAIL	PASS	FAIL	FAIL	PASS	4	Q6NT16-R137-E83-D140	Q6NT16-E356-K236-D140-R137
Q9H9A5	NET	CNO10	unkPHDEP	FAIL	FAIL	FAIL	FAIL	FAIL	FAIL	FAIL	FAIL	FAIL	PASS	1	Q9H9A5-D106	network-null
Q9NPF0	NET	CD320	unkPHDEP	FAIL	FAIL	FAIL	FAIL	FAIL	FAIL	FAIL	FAIL	FAIL	FAIL	0	group-null	network-null
P52943	NET	CRIP2	unkPHDEP	FAIL	FAIL	FAIL	FAIL	PASS	PASS	FAIL	FAIL	FAIL	FAIL	2	P52943-H26-H44-H147-H165	network-null
Q9Y4I5	NET	MTL5	unkPHDEP	FAIL	FAIL	FAIL	FAIL	FAIL	FAIL	FAIL	FAIL	FAIL	FAIL	0	group-null	network-null
Q9BWD1	ET	THIC	unkPHDEP	PASS	PASS	PASS	PASS	PASS	PASS	PASS	PASS	PASS	PASS	10	Q9BWD1-E319-E345-H59-E201-D256-E322	Q9BWD1-R15-E201-R361-H353-D219-H368-H59-E322-E319-E345-E120
Q13520	NET	AQP6	unkPHDEP	PASS	PASS	PASS	PASS	PASS	PASS	PASS	PASS	PASS	FAIL	9	Q13520-E148	Q13520-H80-E148-H184-E30-R199
Q9NVV5	ET	AIG1	unkPHDEP	PASS	PASS	PASS	PASS	PASS	PASS	PASS	PASS	PASS	PASS	10	Q9NVV5-D46-H150	Q9NVV5-H150-D87-E144-R10-R86
O60721	ET	NCKX1	unkPHDEP	PASS	PASS	PASS	PASS	PASS	PASS	PASS	PASS	PASS	PASS	10	O60721-D561-D568-D986-D1013-H458-E475-E585	O60721-R560-R450-H458-D561-D986-E508-D1013-D443
Q01826	NET	SATB1	unkPHDEP	FAIL	FAIL	FAIL	FAIL	FAIL	FAIL	FAIL	FAIL	FAIL	FAIL	0	group-null	network-null
Q8NGJ3	NET	O52E1	unkPHDEP	PASS	FAIL	FAIL	PASS	PASS	PASS	PASS	PASS	FAIL	PASS	7	Q8NGJ3-D69-E110-D120-H23	Q8NGJ3-E110-D69-D208-D120-H242
Q96A04	NET	TSACC	unkPHDEP	FAIL	FAIL	FAIL	FAIL	FAIL	FAIL	FAIL	FAIL	FAIL	FAIL	0	group-null	network-null
O15344	ET	TRI18	unkPHDEP	FAIL	FAIL	FAIL	FAIL	PASS	FAIL	FAIL	FAIL	FAIL	FAIL	1	O15344-H204	network-null
A0A0K0K1C0	NET	TVBK1	unkPHDEP	FAIL	FAIL	FAIL	FAIL	FAIL	FAIL	FAIL	FAIL	FAIL	FAIL	0	group-null	network-null
P20848	NET	A1ATR	unkPHDEP	PASS	FAIL	FAIL	PASS	PASS	PASS	PASS	PASS	FAIL	FAIL	6	P20848-H360-K401-E402	P20848-H360-D212-R88-H119
Q9UI47	NET	CTNA3	unkPHDEP	PASS	FAIL	PASS	PASS	PASS	PASS	PASS	PASS	PASS	PASS	9	Q9UI47-D383-D505-D517-D202-H324-H513	Q9UI47-H513-H324-D638-D383-D505-R621-K379-R543-E511-H384-D517
Q9NZ38	NET	IDAS1	unkPHDEP	FAIL	FAIL	FAIL	FAIL	FAIL	FAIL	FAIL	FAIL	FAIL	FAIL	0	group-null	network-null
P0CG31	NET	Z286B	unkPHDEP	FAIL	FAIL	FAIL	FAIL	PASS	FAIL	FAIL	FAIL	FAIL	FAIL	1	P0CG31-H290-H317-H429-H457	network-null
P60985	NET	KTDAP	unkPHDEP	FAIL	FAIL	FAIL	FAIL	FAIL	FAIL	FAIL	FAIL	FAIL	FAIL	0	group-null	network-null
Q9NSD4	NET	ZN275	unkPHDEP	FAIL	FAIL	FAIL	FAIL	FAIL	FAIL	FAIL	FAIL	FAIL	FAIL	0	group-null	network-null
Q6UB98	NET	ANR12	unkPHDEP	PASS	PASS	FAIL	FAIL	PASS	FAIL	PASS	FAIL	FAIL	FAIL	4	Q6UB98-D257	Q6UB98-D257-H223-H190-D215-E224
P61964	NET	WDR5	unkPHDEP	PASS	PASS	FAIL	FAIL	PASS	PASS	PASS	FAIL	FAIL	FAIL	5	P61964-H44-H86-H128-H170-H310	P61964-H44-D66-D92-H128-H86-H300-D324-K328
P29400	NET	CO4A5	unkPHDEP	PASS	FAIL	FAIL	FAIL	PASS	FAIL	PASS	FAIL	FAIL	PASS	4	P29400-E1631	P29400-H1602-E1631
Q9NYV7	NET	T2R16	unkPHDEP	PASS	FAIL	FAIL	PASS	FAIL	FAIL	FAIL	FAIL	FAIL	FAIL	2	group-null	Q9NYV7-H272-R56
P20930	NET	FILA	unkPHDEP	FAIL	FAIL	FAIL	FAIL	FAIL	FAIL	FAIL	FAIL	FAIL	FAIL	0	group-null	network-null
P30203	NET	CD6	unkPHDEP	PASS	FAIL	PASS	PASS	PASS	PASS	PASS	PASS	PASS	PASS	9	P30203-D194-E253-H262	P30203-D187-E175-E253-R173-D188-D226-D254
Q9NQ88	ET	TIGAR	unkPHDEP	PASS	PASS	PASS	PASS	PASS	FAIL	PASS	FAIL	PASS	FAIL	7	Q9NQ88-H53	Q9NQ88-R61-E163-H198-H11-E89-R3-R10
O95070	NET	YIF1A	unkPHDEP	PASS	FAIL	FAIL	PASS	PASS	PASS	PASS	PASS	FAIL	FAIL	6	O95070-K105	O95070-K105-D138-K211-E182
Q9UBI1	NET	COMD3	unkPHDEP	FAIL	FAIL	FAIL	FAIL	FAIL	FAIL	FAIL	FAIL	FAIL	FAIL	0	group-null	network-null
Q9Y426	NET	C2CD2	unkPHDEP	FAIL	FAIL	FAIL	FAIL	FAIL	FAIL	FAIL	FAIL	FAIL	FAIL	0	group-null	network-null
Q969V5	ET	MUL1	unkPHDEP	FAIL	FAIL	FAIL	FAIL	FAIL	FAIL	FAIL	FAIL	FAIL	FAIL	0	group-null	network-null
Q3SYG4	NET	PTHB1	unkPHDEP	PASS	PASS	PASS	PASS	PASS	FAIL	PASS	FAIL	PASS	PASS	8	Q3SYG4-H652-H811-H94-D608	Q3SYG4-E770-E769-R50-E18-H652-R656-D762
A6NJG6	NET	ARGFX	unkPHDEP	FAIL	FAIL	FAIL	FAIL	FAIL	FAIL	FAIL	FAIL	FAIL	FAIL	0	group-null	network-null
Q8WU20	NET	FRS2	unkPHDEP	FAIL	FAIL	FAIL	FAIL	FAIL	FAIL	FAIL	FAIL	FAIL	FAIL	0	group-null	network-null
Q8WUJ3	ET	CEMIP	unkPHDEP	PASS	PASS	PASS	PASS	PASS	PASS	PASS	PASS	PASS	PASS	10	Q8WUJ3-E490-H593-D617-E692-D882-D991-K141-H154-H477-K529-H538-H583-H730-E841-D951-D953-D960-E967	Q8WUJ3-H477-H730-E452-K141-K529-K1020-H583-H593-R588-D617-E543-E540-H700-R865-H611-H558-H983-H527-R901-D810-D522-K788-E620-E967-R728-D1022-D642-E490-H154-E841-R935-D445-R982-R643-D666
Q9P0K1	NET	ADA22	unkPHDEP	PASS	PASS	PASS	FAIL	PASS	PASS	PASS	FAIL	PASS	PASS	8	Q9P0K1-D325-E453-D511-E514-K239-K412-H528	Q9P0K1-H108-E514-H134-R504-D511-E453-K267-D443-E456-D459
Q5T442	NET	CXG2	unkPHDEP	PASS	FAIL	PASS	FAIL	FAIL	FAIL	FAIL	FAIL	FAIL	FAIL	2	group-null	Q5T442-D49-E285-H76-K264-R220-E224-R35
Q99619	NET	SPSB2	unkPHDEP	PASS	FAIL	FAIL	PASS	PASS	PASS	PASS	PASS	FAIL	FAIL	6	Q99619-D134	Q99619-D76-R68
Q5VXM1	NET	CDCP2	unkPHDEP	FAIL	FAIL	FAIL	FAIL	PASS	PASS	FAIL	FAIL	FAIL	PASS	3	Q5VXM1-D86-D201-D317	network-null
A6NFQ2	NET	TCAF2	unkPHDEP	PASS	PASS	FAIL	PASS	PASS	FAIL	PASS	FAIL	FAIL	FAIL	5	A6NFQ2-E29-E758-E769	A6NFQ2-D443-D717-K439-D579-R415-H241-R713-E663-H577
Q9ULW3	NET	ABT1	unkPHDEP	FAIL	FAIL	FAIL	FAIL	FAIL	FAIL	FAIL	FAIL	FAIL	FAIL	0	group-null	network-null
Q92805	NET	GOGA1	unkPHDEP	FAIL	FAIL	FAIL	FAIL	FAIL	FAIL	FAIL	FAIL	FAIL	FAIL	0	group-null	network-null
Q8IUB2	NET	WFDC3	unkPHDEP	FAIL	FAIL	FAIL	FAIL	FAIL	FAIL	FAIL	FAIL	FAIL	FAIL	0	group-null	network-null
P17026	NET	ZNF22	unkPHDEP	FAIL	FAIL	FAIL	FAIL	FAIL	FAIL	FAIL	FAIL	FAIL	FAIL	0	group-null	network-null
Q15126	ET	PMVK	unkPHDEP	PASS	FAIL	PASS	FAIL	FAIL	FAIL	FAIL	FAIL	FAIL	FAIL	2	group-null	Q15126-D150-D114-R84-E155-R111
Q9UJ96	NET	KCNG2	unkPHDEP	PASS	FAIL	PASS	PASS	FAIL	FAIL	FAIL	FAIL	FAIL	FAIL	3	group-null	Q9UJ96-R300-R236-D255-E232
Q16576	NET	RBBP7	unkPHDEP	PASS	PASS	FAIL	PASS	PASS	PASS	PASS	PASS	FAIL	PASS	8	Q16576-K142-H225-H315	Q16576-D338-H315-H175-H369-H372-K142-D231-H271-D198
Q9NXL2	NET	ARH38	unkPHDEP	PASS	PASS	PASS	PASS	FAIL	FAIL	FAIL	FAIL	FAIL	PASS	5	Q9NXL2-E106	Q9NXL2-D264-H262-R95
P51790	NET	CLCN3	unkPHDEP	PASS	FAIL	PASS	PASS	PASS	PASS	PASS	PASS	PASS	PASS	9	P51790-E389-E546-E96-K157-K265-E282-K510-K797	P51790-K281-K510-H287-K157-K245-E631-E339-E282-K265-D147
O75912	ET	DGKI	unkPHDEP	PASS	FAIL	PASS	PASS	PASS	PASS	PASS	PASS	PASS	PASS	9	O75912-D571-E640-K233	O75912-H964-D991-D854-D1025-E996-K730-H1000
Q15760	NET	GPR19	unkPHDEP	PASS	FAIL	PASS	PASS	PASS	PASS	PASS	PASS	PASS	PASS	9	Q15760-D191	Q15760-H293-D191-H227-K326-D111-R142
Q14BN4	NET	SLMAP	unkPHDEP	FAIL	FAIL	FAIL	FAIL	FAIL	FAIL	FAIL	FAIL	FAIL	FAIL	0	group-null	network-null
Q9Y2R2	ET	PTN22	unkPHDEP	PASS	PASS	PASS	PASS	FAIL	FAIL	FAIL	FAIL	FAIL	FAIL	4	group-null	Q9Y2R2-R233-D241-R115-H189-H226-D219-R213-K138-D112-R172-R269-R59-D81-E119
Q9HCT0	NET	FGF22	unkPHDEP	PASS	FAIL	FAIL	FAIL	PASS	FAIL	PASS	FAIL	FAIL	FAIL	3	Q9HCT0-H163	Q9HCT0-E117-R41-E120-H163
Q8NH49	NET	OR4X1	unkPHDEP	PASS	PASS	PASS	PASS	PASS	PASS	PASS	PASS	PASS	PASS	10	Q8NH49-E68-E109-D119-D178-H103	Q8NH49-E68-R120-H180-H241-D266-H174-D178-E109-H103-K88-D82
O15539	NET	RGS5	unkPHDEP	FAIL	FAIL	FAIL	FAIL	FAIL	FAIL	FAIL	FAIL	FAIL	FAIL	0	group-null	network-null
P61326	NET	MGN	unkPHDEP	FAIL	FAIL	FAIL	FAIL	FAIL	FAIL	FAIL	FAIL	FAIL	FAIL	0	group-null	network-null
O95411	NET	TIAF1	unkPHDEP	FAIL	FAIL	FAIL	FAIL	FAIL	FAIL	FAIL	FAIL	FAIL	FAIL	0	group-null	network-null
P48742	NET	LHX1	unkPHDEP	FAIL	FAIL	FAIL	FAIL	FAIL	FAIL	FAIL	FAIL	FAIL	PASS	1	P48742-D54	network-null
Q9BZW7	NET	TSG10	unkPHDEP	FAIL	FAIL	FAIL	FAIL	FAIL	FAIL	FAIL	FAIL	FAIL	FAIL	0	group-null	network-null
O15353	NET	FOXN1	unkPHDEP	FAIL	FAIL	FAIL	FAIL	PASS	FAIL	FAIL	FAIL	FAIL	FAIL	1	O15353-H304	network-null
P49674	ET	KC1E	unkPHDEP	PASS	PASS	PASS	PASS	PASS	PASS	PASS	PASS	PASS	PASS	10	P49674-H120-E52-H126-E197	P49674-E52-D195-D149-K38-H120-D194-K232-E197-H126-D128-R192-H185
Q2TAL6	NET	VWC2	unkPHDEP	FAIL	FAIL	FAIL	FAIL	FAIL	FAIL	FAIL	FAIL	FAIL	FAIL	0	group-null	network-null
Q9NUB1	ET	ACS2L	unkPHDEP	PASS	PASS	PASS	PASS	PASS	PASS	PASS	PASS	PASS	FAIL	9	Q9NUB1-E361-D441-D533	Q9NUB1-D133-E361-D329-H319-H192-R371-H325-H306-H343-D116-E131-R187-R253
O43164	ET	PJA2	unkPHDEP	FAIL	FAIL	FAIL	FAIL	PASS	FAIL	FAIL	FAIL	FAIL	FAIL	1	O43164-H657	network-null
Q95460	NET	HMR1	unkPHDEP	FAIL	FAIL	FAIL	FAIL	PASS	FAIL	FAIL	FAIL	FAIL	FAIL	1	Q95460-H25	network-null
Q68DI1	NET	ZN776	unkPHDEP	FAIL	FAIL	FAIL	FAIL	PASS	FAIL	FAIL	FAIL	FAIL	FAIL	1	Q68DI1-H450	network-null
O00180	NET	KCNK1	unkPHDEP	FAIL	FAIL	FAIL	FAIL	FAIL	FAIL	FAIL	FAIL	FAIL	FAIL	0	group-null	network-null
Q9H9Y6	ET	RPA2	unkPHDEP	PASS	PASS	PASS	PASS	PASS	PASS	PASS	PASS	PASS	PASS	10	Q9H9Y6-E165-K459-E164-K342-H658-K693	Q9H9Y6-K459-R186-D364-H513-E161-R886-E176-K582-E632-E660-E638-H501-R723-H887-R104-H213-R621-E162-K352-R618-E165-R470-E267-H219-R187-K693-R1001-E931-E519-E594-R706-R351-H658-D881-E373-D733-H468
Q5T7W0	NET	ZN618	unkPHDEP	PASS	FAIL	FAIL	FAIL	PASS	PASS	PASS	FAIL	FAIL	FAIL	4	Q5T7W0-H554-H900	Q5T7W0-H554-D618-D809-K813
O75452	ET	RDH16	unkPHDEP	PASS	FAIL	FAIL	FAIL	PASS	FAIL	PASS	FAIL	FAIL	FAIL	3	O75452-K180-E184	O75452-E205-E184
P52954	NET	LBX1	unkPHDEP	FAIL	FAIL	FAIL	FAIL	FAIL	FAIL	FAIL	FAIL	FAIL	FAIL	0	group-null	network-null
P23276	ET	KELL	unkPHDEP	PASS	FAIL	PASS	FAIL	PASS	FAIL	PASS	FAIL	PASS	PASS	6	P23276-D638-E582-H702	P23276-E582-H581-E634-D638
Q9BRX9	NET	WDR83	unkPHDEP	PASS	PASS	FAIL	FAIL	PASS	FAIL	PASS	FAIL	FAIL	FAIL	4	Q9BRX9-H66	Q9BRX9-D240-D72-H286-R304-H66-R32
Q99633	NET	PRP18	unkPHDEP	FAIL	FAIL	FAIL	FAIL	FAIL	FAIL	FAIL	FAIL	FAIL	FAIL	0	group-null	network-null
Q96B02	ET	UBE2W	unkPHDEP	FAIL	FAIL	FAIL	FAIL	FAIL	FAIL	FAIL	FAIL	FAIL	FAIL	0	group-null	network-null
Q9Y5P4	ET	CERT	unkPHDEP	FAIL	FAIL	FAIL	FAIL	PASS	FAIL	FAIL	FAIL	FAIL	PASS	2	Q9Y5P4-D87-H115	network-null
Q99836	NET	MYD88	unkPHDEP	PASS	FAIL	PASS	FAIL	FAIL	FAIL	FAIL	FAIL	FAIL	FAIL	2	group-null	Q99836-D151-E210-R215
P52740	NET	ZN132	unkPHDEP	FAIL	FAIL	FAIL	FAIL	FAIL	FAIL	FAIL	FAIL	FAIL	FAIL	0	group-null	network-null
Q9H354	NET	YJ001	unkPHDEP	FAIL	FAIL	FAIL	FAIL	FAIL	FAIL	FAIL	FAIL	FAIL	FAIL	0	group-null	network-null
Q96SE7	NET	ZN347	unkPHDEP	FAIL	FAIL	FAIL	FAIL	PASS	FAIL	FAIL	FAIL	FAIL	FAIL	1	Q96SE7-H447-H783	network-null
Q96HA7	NET	TONSL	unkPHDEP	PASS	PASS	PASS	PASS	PASS	PASS	PASS	PASS	PASS	PASS	10	Q96HA7-E53-D604-H50-E378-E530-D559-E568	Q96HA7-H567-E530-E53-H50-D604-E568-D559-R76-H534-E26
Q9Y5F2	NET	PCDBB	unkPHDEP	PASS	PASS	PASS	PASS	PASS	PASS	PASS	PASS	PASS	PASS	10	Q9Y5F2-E37-E144-D161-E253-D270-E358-D425-E462-D479-D595-H177	Q9Y5F2-D479-D595-D535-D374-D323-E37-H638-E358-E144-D634-D270-R92-D161-D425-D216-D646-E462-D234-D159-D268-D443-D372-D553-D477-D593
Q9NYG5	NET	APC11	unkPHDEP	FAIL	FAIL	FAIL	FAIL	FAIL	FAIL	FAIL	FAIL	FAIL	FAIL	0	group-null	network-null
Q5VYV0	NET	FOXB2	unkPHDEP	FAIL	FAIL	FAIL	FAIL	FAIL	FAIL	FAIL	FAIL	FAIL	FAIL	0	group-null	network-null
Q9HB90	ET	RRAGC	unkPHDEP	PASS	FAIL	FAIL	FAIL	PASS	PASS	PASS	FAIL	FAIL	PASS	5	Q9HB90-E330-E174-D263	Q9HB90-D116-K74
A8K7I4	ET	CLCA1	unkPHDEP	PASS	PASS	PASS	PASS	PASS	PASS	PASS	PASS	PASS	PASS	10	A8K7I4-E157-D412-E823-D103-E168-D312-E631-D650-D781	A8K7I4-H160-D650-D412-D167-D312-E631-R730-D655-H156-R325-E168-D509-H255-E157-R322
A0A0J9YW62	NET	A0A0J9YW62	unkPHDEP	FAIL	FAIL	FAIL	FAIL	FAIL	FAIL	FAIL	FAIL	FAIL	PASS	1	A0A0J9YW62-R69	network-null
Q9UI25	NET	YP002	unkPHDEP	FAIL	FAIL	FAIL	FAIL	FAIL	FAIL	FAIL	FAIL	FAIL	FAIL	0	group-null	network-null
Q9Y6H3	ET	ATP23	unkPHDEP	PASS	PASS	PASS	PASS	PASS	FAIL	PASS	FAIL	PASS	FAIL	7	Q9Y6H3-E126-H233	Q9Y6H3-E126-H125-D132-R153-H129-D160-E151
P31645	ET	SC6A4	unkPHDEP	PASS	FAIL	FAIL	PASS	PASS	PASS	PASS	PASS	FAIL	PASS	7	P31645-D437-D524-E508	P31645-E508-E136-D524-H143
Q75VX8	NET	GARE2	unkPHDEP	PASS	FAIL	FAIL	FAIL	FAIL	FAIL	FAIL	FAIL	FAIL	FAIL	1	group-null	Q75VX8-H314-R362
Q9UKP5	ET	ATS6	unkPHDEP	PASS	PASS	PASS	PASS	PASS	PASS	PASS	PASS	PASS	PASS	10	Q9UKP5-D351-E404-E797-D259-E272	Q9UKP5-E797-E749-H350-E114-E404-R301-H403-H407
Q96AE4	NET	FUBP1	unkPHDEP	FAIL	FAIL	FAIL	FAIL	FAIL	FAIL	FAIL	FAIL	FAIL	FAIL	0	group-null	network-null
Q96KN2	ET	CNDP1	yesPHDEP	PASS	PASS	PASS	PASS	PASS	PASS	PASS	PASS	PASS	PASS	10	Q96KN2-H132-K167-E196-D475-E482	Q96KN2-D165-H132-R161-E196-D475-D134-K483-E482-K167-D228
Q9UK11	NET	ZN223	unkPHDEP	FAIL	FAIL	FAIL	FAIL	FAIL	FAIL	FAIL	FAIL	FAIL	FAIL	0	group-null	network-null
P33402	ET	GCYA2	unkPHDEP	FAIL	FAIL	FAIL	FAIL	PASS	PASS	FAIL	FAIL	FAIL	FAIL	2	P33402-D204-E648	network-null
P0C7U9	NET	FA87A	unkPHDEP	FAIL	FAIL	FAIL	FAIL	FAIL	FAIL	FAIL	FAIL	FAIL	FAIL	0	group-null	network-null
Q96QB1	NET	RHG07	unkPHDEP	PASS	PASS	PASS	FAIL	PASS	FAIL	PASS	FAIL	PASS	FAIL	6	Q96QB1-E1196-H1491	Q96QB1-E1410-H1422-R1198-E1196-D1195-R1431-H1491-D1487
A0A0U1RQF7	NET	DP2NB	unkPHDEP	FAIL	FAIL	FAIL	FAIL	FAIL	FAIL	FAIL	FAIL	FAIL	FAIL	0	group-null	network-null
O15143	NET	ARC1B	unkPHDEP	PASS	FAIL	FAIL	PASS	PASS	PASS	PASS	PASS	FAIL	FAIL	6	O15143-H51-K110-H325	O15143-D163-R167-H14-H325
P50876	ET	R144A	unkPHDEP	FAIL	FAIL	FAIL	FAIL	PASS	FAIL	FAIL	FAIL	FAIL	FAIL	1	P50876-H208	network-null
P11177	ET	ODPB	unkPHDEP	PASS	FAIL	PASS	PASS	PASS	PASS	PASS	PASS	PASS	PASS	9	P11177-E201-E58-E109-E293	P11177-H242-E201-E46-K184-R145-E89-E58-E109-E293-K188
Q6UXU4	NET	GSG1L	unkPHDEP	PASS	FAIL	FAIL	PASS	PASS	PASS	PASS	PASS	FAIL	FAIL	6	Q6UXU4-H191	Q6UXU4-E142-H191
Q8NFH5	NET	NUP35	unkPHDEP	FAIL	FAIL	FAIL	FAIL	FAIL	FAIL	FAIL	FAIL	FAIL	FAIL	0	group-null	network-null
Q9UII6	ET	DS13B	unkPHDEP	PASS	PASS	FAIL	FAIL	FAIL	FAIL	FAIL	FAIL	FAIL	FAIL	2	group-null	Q9UII6-D57-R172-H137-R144-D47
P51993	ET	FUT6	unkPHDEP	PASS	FAIL	FAIL	PASS	PASS	PASS	PASS	PASS	FAIL	FAIL	6	P51993-H108-E247-H291	P51993-E247-H291
O43623	NET	SNAI2	unkPHDEP	FAIL	FAIL	FAIL	FAIL	FAIL	FAIL	FAIL	FAIL	FAIL	FAIL	0	group-null	network-null
P0C7N5	NET	OR8U9	unkPHDEP	PASS	FAIL	PASS	PASS	PASS	PASS	PASS	PASS	PASS	PASS	9	P0C7N5-D70-E111-D121-H159	P0C7N5-D121-H244-K195-E111-D70-H159-R122-D181
Q9UNN5	NET	FAF1	unkPHDEP	PASS	FAIL	FAIL	PASS	PASS	PASS	PASS	PASS	FAIL	FAIL	6	Q9UNN5-H200-D414	Q9UNN5-D414-H380
Q9NUU6	NET	OTULL	unkPHDEP	PASS	PASS	PASS	PASS	PASS	PASS	PASS	PASS	PASS	PASS	10	Q9NUU6-D301-D139-E236	Q9NUU6-K244-D139-E241-R142-E236-D136
O43826	ET	G6PT1	unkPHDEP	PASS	FAIL	FAIL	FAIL	PASS	FAIL	PASS	FAIL	FAIL	PASS	4	O43826-E270-K240	O43826-K240-E270
P55198	NET	AF17	unkPHDEP	PASS	FAIL	FAIL	PASS	PASS	PASS	PASS	PASS	FAIL	PASS	7	P55198-H35-H150	P55198-H85-H150
P07333	ET	CSF1R	unkPHDEP	PASS	PASS	FAIL	FAIL	PASS	PASS	PASS	FAIL	FAIL	FAIL	5	P07333-K595-E633-D670-D837-E847	P07333-E633-K616-H776-D837-R782-E847-D778
Q9ULL8	NET	SHRM4	unkPHDEP	FAIL	FAIL	FAIL	FAIL	FAIL	FAIL	FAIL	FAIL	FAIL	FAIL	0	group-null	network-null
Q9UHG2	NET	PCS1N	unkPHDEP	FAIL	FAIL	FAIL	FAIL	FAIL	FAIL	FAIL	FAIL	FAIL	FAIL	0	group-null	network-null
Q14330	NET	GPR18	unkPHDEP	PASS	FAIL	PASS	PASS	PASS	PASS	PASS	PASS	PASS	PASS	9	Q14330-D68-K174-D282-D177	Q14330-R78-D282-D68-D177-H17-K174-D162-R119-D118
Q7L804	NET	RFIP2	unkPHDEP	FAIL	FAIL	FAIL	FAIL	PASS	FAIL	FAIL	FAIL	FAIL	FAIL	1	Q7L804-H88	network-null
Q6A555	NET	TXND8	unkPHDEP	FAIL	FAIL	FAIL	FAIL	FAIL	FAIL	FAIL	FAIL	FAIL	FAIL	0	group-null	network-null
Q9UHX3	NET	AGRE2	unkPHDEP	FAIL	FAIL	FAIL	FAIL	PASS	FAIL	FAIL	FAIL	FAIL	FAIL	1	Q9UHX3-H572	network-null
Q96P47	NET	AGAP3	unkPHDEP	PASS	PASS	PASS	PASS	PASS	FAIL	PASS	FAIL	PASS	PASS	8	Q96P47-H668-H402	Q96P47-D643-D144-K104-H668-D816-K732-H791-K725
Q96HU8	NET	DIRA2	unkPHDEP	PASS	FAIL	FAIL	FAIL	PASS	PASS	PASS	FAIL	FAIL	FAIL	4	Q96HU8-K20-D61	Q96HU8-K20-D61
Q15050	NET	RRS1	unkPHDEP	FAIL	FAIL	FAIL	FAIL	FAIL	FAIL	FAIL	FAIL	FAIL	FAIL	0	group-null	network-null
P10109	NET	ADX	unkPHDEP	PASS	FAIL	FAIL	FAIL	FAIL	FAIL	FAIL	FAIL	FAIL	FAIL	1	group-null	P10109-R149-E134
Q14185	NET	DOCK1	unkPHDEP	PASS	FAIL	PASS	PASS	PASS	PASS	PASS	PASS	PASS	PASS	9	Q14185-D1133-D154-K837-H870-H946	Q14185-H870-E257-R1059-D154-D427-R323-K837-R303-H902-H1227-R425-D284-R856-E1235-D1057-E91
O95841	NET	ANGL1	unkPHDEP	PASS	FAIL	FAIL	PASS	FAIL	FAIL	FAIL	FAIL	FAIL	FAIL	2	group-null	O95841-E348-R324
Q9UJC3	NET	HOOK1	unkPHDEP	FAIL	FAIL	FAIL	FAIL	FAIL	FAIL	FAIL	FAIL	FAIL	FAIL	0	group-null	network-null
Q9Y2W7	NET	CSEN	unkPHDEP	FAIL	FAIL	FAIL	FAIL	FAIL	FAIL	FAIL	FAIL	FAIL	PASS	1	Q9Y2W7-D175-D223	network-null
B1APH4	NET	ZN487	unkPHDEP	FAIL	FAIL	FAIL	FAIL	PASS	FAIL	FAIL	FAIL	FAIL	FAIL	1	B1APH4-H332	network-null
Q96G97	NET	BSCL2	unkPHDEP	FAIL	FAIL	FAIL	FAIL	FAIL	FAIL	FAIL	FAIL	FAIL	FAIL	0	group-null	network-null
Q8NDM7	NET	CFA43	unkPHDEP	PASS	FAIL	FAIL	FAIL	FAIL	FAIL	FAIL	FAIL	FAIL	FAIL	1	group-null	Q8NDM7-K1034-D705-E1070-D1356-H679-E1221-R1377-K1224
P48595	NET	SPB10	unkPHDEP	FAIL	FAIL	FAIL	FAIL	FAIL	FAIL	FAIL	FAIL	FAIL	FAIL	0	group-null	network-null
Q9Y2B0	NET	CNPY2	unkPHDEP	FAIL	FAIL	FAIL	FAIL	PASS	FAIL	FAIL	FAIL	FAIL	FAIL	1	Q9Y2B0-H77	network-null
Q5JTZ5	NET	CI152	unkPHDEP	FAIL	FAIL	FAIL	FAIL	FAIL	FAIL	FAIL	FAIL	FAIL	FAIL	0	group-null	network-null
O75829	NET	CNMD	unkPHDEP	FAIL	FAIL	FAIL	FAIL	FAIL	FAIL	FAIL	FAIL	FAIL	FAIL	0	group-null	network-null
Q96JP0	NET	FEM1C	unkPHDEP	PASS	PASS	PASS	PASS	PASS	FAIL	PASS	FAIL	PASS	FAIL	7	Q96JP0-D188	Q96JP0-R326-E249-R344-D257-H487-D525-R276-H616-D555
Q15038	NET	DAZP2	unkPHDEP	FAIL	FAIL	FAIL	FAIL	FAIL	FAIL	FAIL	FAIL	FAIL	FAIL	0	group-null	network-null
Q14207	NET	NPAT	unkPHDEP	FAIL	FAIL	FAIL	FAIL	FAIL	FAIL	FAIL	FAIL	FAIL	FAIL	0	group-null	network-null
Q9HAK2	NET	COE2	unkPHDEP	FAIL	FAIL	FAIL	FAIL	PASS	FAIL	FAIL	FAIL	FAIL	FAIL	1	Q9HAK2-H108-H156	network-null
A2A288	ET	ZC12D	unkPHDEP	PASS	FAIL	FAIL	FAIL	PASS	PASS	PASS	FAIL	FAIL	FAIL	4	A2A288-D95-D180-H276	A2A288-D95-D180
Q9UG63	NET	ABCF2	unkPHDEP	PASS	FAIL	FAIL	PASS	PASS	FAIL	PASS	FAIL	FAIL	FAIL	4	Q9UG63-D572	Q9UG63-R236-D260
Q96SZ4	NET	ZSC10	unkPHDEP	FAIL	FAIL	FAIL	FAIL	FAIL	FAIL	FAIL	FAIL	FAIL	FAIL	0	group-null	network-null
Q8IUR0	NET	TPPC5	unkPHDEP	FAIL	FAIL	FAIL	FAIL	FAIL	FAIL	FAIL	FAIL	FAIL	FAIL	0	group-null	network-null
Q6ZUL3	NET	CH086	unkPHDEP	FAIL	FAIL	FAIL	FAIL	FAIL	FAIL	FAIL	FAIL	FAIL	FAIL	0	group-null	network-null
Q6PL18	ET	ATAD2	unkPHDEP	FAIL	FAIL	FAIL	FAIL	PASS	FAIL	FAIL	FAIL	FAIL	FAIL	1	Q6PL18-E917-H1366	network-null
Q9UBN6	NET	TR10D	unkPHDEP	FAIL	FAIL	FAIL	FAIL	FAIL	FAIL	FAIL	FAIL	FAIL	FAIL	0	group-null	network-null
Q96JA4	NET	M4A14	unkPHDEP	FAIL	FAIL	FAIL	FAIL	FAIL	FAIL	FAIL	FAIL	FAIL	FAIL	0	group-null	network-null
Q96QU6	NET	1A1L1	unkPHDEP	PASS	FAIL	PASS	FAIL	PASS	PASS	PASS	FAIL	PASS	FAIL	6	Q96QU6-D286-E287-D324-E428	Q96QU6-D286-D324-R457
D6RBQ6	ET	U17LH	unkPHDEP	PASS	PASS	FAIL	FAIL	FAIL	FAIL	FAIL	FAIL	FAIL	FAIL	2	group-null	D6RBQ6-H381-E377-K290-R282-H325
Q9P2E5	ET	CHPF2	unkPHDEP	PASS	PASS	PASS	PASS	PASS	PASS	PASS	PASS	PASS	PASS	10	Q9P2E5-D176-H622-D183-D678	Q9P2E5-D437-D665-E671-H622-R440-D256-E257
Q6ZNB5	NET	TRC2L	unkPHDEP	FAIL	FAIL	FAIL	FAIL	FAIL	FAIL	FAIL	FAIL	FAIL	FAIL	0	group-null	network-null
A0A1W2PQC6	ET	A0A1W2PQC6	unkPHDEP	FAIL	FAIL	FAIL	FAIL	FAIL	FAIL	FAIL	FAIL	FAIL	FAIL	0	group-null	network-null
Q9NR12	NET	PDLI7	unkPHDEP	FAIL	FAIL	FAIL	FAIL	FAIL	FAIL	FAIL	FAIL	FAIL	PASS	1	Q9NR12-D48	network-null
Q13432	NET	U119A	unkPHDEP	PASS	FAIL	FAIL	PASS	FAIL	FAIL	FAIL	FAIL	FAIL	FAIL	2	group-null	Q13432-D217-H229-R164
Q16832	ET	DDR2	unkPHDEP	PASS	PASS	PASS	PASS	PASS	PASS	PASS	PASS	PASS	PASS	10	Q16832-D189-D234-D214-E361-H639-H669-H708-E779	Q16832-D769-D710-E655-R714-E779-D739-K725-H708-E361-H639-D234-D189-D255-H287-D214-D218-D661
Q15726	NET	KISS1	unkPHDEP	FAIL	FAIL	FAIL	FAIL	FAIL	FAIL	FAIL	FAIL	FAIL	FAIL	0	group-null	network-null
Q8WTR8	NET	NET5	unkPHDEP	PASS	FAIL	FAIL	PASS	PASS	PASS	PASS	PASS	FAIL	FAIL	6	Q8WTR8-H179-H217	Q8WTR8-H368-H162-H179-D447
P40879	ET	S26A3	unkPHDEP	FAIL	FAIL	FAIL	FAIL	PASS	PASS	FAIL	FAIL	FAIL	FAIL	2	P40879-D261-E374-E673	network-null
Q8WXE1	NET	ATRIP	unkPHDEP	FAIL	FAIL	FAIL	FAIL	PASS	PASS	FAIL	FAIL	FAIL	FAIL	2	Q8WXE1-E472-E656-E685	network-null
Q9NRW4	ET	DUS22	unkPHDEP	PASS	FAIL	PASS	PASS	FAIL	FAIL	FAIL	FAIL	FAIL	FAIL	3	group-null	Q9NRW4-D161-R78-R122-D19-H75-H87-R94
P07948	ET	LYN	unkPHDEP	PASS	PASS	FAIL	PASS	PASS	PASS	PASS	PASS	FAIL	FAIL	7	P07948-H182-E353-D425-E435	P07948-R156-H365-E353-D425-H182-K301-D367
P12271	NET	RLBP1	unkPHDEP	PASS	PASS	FAIL	PASS	PASS	FAIL	PASS	FAIL	FAIL	PASS	6	P12271-E202	P12271-E54-R151-R101-E192-D152-H239-H30-R156-H269
Q9H306	ET	MMP27	unkPHDEP	PASS	PASS	PASS	PASS	PASS	PASS	PASS	PASS	PASS	PASS	10	Q9H306-D196-E199-E217-D192	Q9H306-D95-H194-E199-H220-H216-R90-E217-H181-H226-D196-R413-H165-D198
Q03395	NET	ROM1	unkPHDEP	FAIL	FAIL	FAIL	FAIL	PASS	FAIL	FAIL	FAIL	FAIL	PASS	2	Q03395-D160-H254	network-null
Q5VYY1	NET	ANR22	unkPHDEP	PASS	FAIL	FAIL	PASS	FAIL	FAIL	FAIL	FAIL	FAIL	FAIL	2	group-null	Q5VYY1-D36-D41-H78-D132-H140
Q9Y2G8	NET	DJC16	unkPHDEP	FAIL	FAIL	FAIL	FAIL	PASS	FAIL	FAIL	FAIL	FAIL	PASS	2	Q9Y2G8-K165-E331-H664	network-null
Q8WU66	NET	TSEAR	unkPHDEP	FAIL	PASS	FAIL	FAIL	PASS	FAIL	FAIL	FAIL	FAIL	PASS	3	Q8WU66-E104-H158-E331-E428	Q8WU66-D478-D426-D528-D588-D639
Q6IF42	NET	OR2A2	unkPHDEP	PASS	PASS	PASS	PASS	PASS	PASS	PASS	PASS	PASS	PASS	10	Q6IF42-D69-E110-D120-E159-H175	Q6IF42-D69-E179-H175-E110-E270-H277-H243
P31323	NET	KAP3	unkPHDEP	FAIL	FAIL	FAIL	FAIL	PASS	PASS	FAIL	FAIL	FAIL	FAIL	2	P31323-H35-E352	network-null
Q2KHR2	NET	RFX7	unkPHDEP	FAIL	FAIL	FAIL	FAIL	FAIL	FAIL	FAIL	FAIL	FAIL	FAIL	0	group-null	network-null
Q96JJ7	ET	TMX3	unkPHDEP	PASS	FAIL	PASS	PASS	PASS	PASS	PASS	PASS	PASS	PASS	9	Q96JJ7-D47-K247-H263	Q96JJ7-E226-K247-K204
Q7Z5L2	NET	R3HCL	unkPHDEP	FAIL	FAIL	FAIL	FAIL	PASS	FAIL	FAIL	FAIL	FAIL	FAIL	1	Q7Z5L2-H644	network-null
Q06828	NET	FMOD	unkPHDEP	PASS	FAIL	FAIL	FAIL	PASS	FAIL	PASS	FAIL	FAIL	FAIL	3	Q06828-D163-D229-E252	Q06828-D229-D163-E252-D184
Q14449	NET	GRB14	unkPHDEP	PASS	FAIL	PASS	FAIL	FAIL	FAIL	FAIL	FAIL	FAIL	FAIL	2	group-null	Q14449-R162-K193-E153-E165-K309-D166-D287
A6NJR5	NET	SPDL3	unkPHDEP	FAIL	FAIL	FAIL	FAIL	FAIL	FAIL	FAIL	FAIL	FAIL	FAIL	0	group-null	network-null
Q9UIE0	NET	ZN230	unkPHDEP	FAIL	FAIL	FAIL	FAIL	PASS	PASS	FAIL	FAIL	FAIL	PASS	3	Q9UIE0-H186	network-null
Q9BQS7	ET	HEPH	unkPHDEP	PASS	PASS	PASS	PASS	PASS	PASS	PASS	PASS	PASS	PASS	10	Q9BQS7-D153-E235-H304-D321-D355-E385-H485-E753-E930-D998-D1020-E137-D152-D302-E494-D548-E587-D654-H837-D874-D891-E1007-H1053	Q9BQS7-H1047-H837-H704-H1000-H126-E494-D654-H269-H293-H1003-E1007-H839-R219-H304-H1051-H485-H186-H680-D152-D153-E1057-K783-H352-K75-H171-E235-D302-E930-H309-H965-H656-H1045-D355-D1020-H128-E137-D194-H188-E587-K430-D143-D321-H1005-D998-D929-E753-H240-D891-H161-H621-D996
Q9H410	NET	DSN1	unkPHDEP	FAIL	FAIL	FAIL	FAIL	FAIL	FAIL	FAIL	FAIL	FAIL	FAIL	0	group-null	network-null
P15586	ET	GNS	unkPHDEP	PASS	PASS	PASS	PASS	PASS	PASS	PASS	PASS	PASS	PASS	10	P15586-K266-D326-D347-E445-E477-H267-D392-D446	P15586-D446-R95-R409-D339-H107-D347-D55-R506-E345-H330-E477-K149-D58-H267-K266-D373-D326-R292-R341-K340-D56-E445-R456-D411-D392-D300-E128
P28472	NET	GBRB3	unkPHDEP	PASS	FAIL	PASS	PASS	PASS	FAIL	PASS	FAIL	PASS	FAIL	6	P28472-E323	P28472-D449-R275-R241-E323-D171-R232-E180
Q3LI60	NET	KR203	unkPHDEP	FAIL	FAIL	FAIL	FAIL	FAIL	FAIL	FAIL	FAIL	FAIL	FAIL	0	group-null	network-null
Q7Z3J2	NET	VP35L	unkPHDEP	PASS	FAIL	FAIL	FAIL	PASS	FAIL	PASS	FAIL	FAIL	FAIL	3	Q7Z3J2-H618	Q7Z3J2-D360-R336
Q13505	NET	MTX1	unkPHDEP	FAIL	FAIL	FAIL	FAIL	PASS	PASS	FAIL	FAIL	FAIL	FAIL	2	Q13505-D349	network-null
A0A096LNP1	NET	D131B	unkPHDEP	FAIL	FAIL	FAIL	FAIL	FAIL	FAIL	FAIL	FAIL	FAIL	FAIL	0	group-null	network-null
A0A1W2PPH5	NET	A0A1W2PPH5	unkPHDEP	FAIL	FAIL	FAIL	FAIL	PASS	PASS	FAIL	FAIL	FAIL	FAIL	2	A0A1W2PPH5-H174	network-null
A6NCS4	NET	NKX26	unkPHDEP	FAIL	FAIL	FAIL	FAIL	FAIL	FAIL	FAIL	FAIL	FAIL	FAIL	0	group-null	network-null
P35232	NET	PHB	unkPHDEP	FAIL	FAIL	FAIL	FAIL	FAIL	FAIL	FAIL	FAIL	FAIL	FAIL	0	group-null	network-null
Q9BZG8	ET	DPH1	unkPHDEP	PASS	FAIL	FAIL	PASS	PASS	PASS	PASS	PASS	FAIL	FAIL	6	Q9BZG8-E215	Q9BZG8-R277-E367
Q6IN85	NET	P4R3A	unkPHDEP	PASS	FAIL	FAIL	FAIL	PASS	PASS	PASS	FAIL	FAIL	FAIL	4	Q6IN85-E337-K559	Q6IN85-E469-R397
Q01860	NET	PO5F1	unkPHDEP	FAIL	FAIL	FAIL	FAIL	FAIL	FAIL	FAIL	FAIL	FAIL	FAIL	0	group-null	network-null
Q6UE05	NET	TM270	unkPHDEP	FAIL	FAIL	FAIL	FAIL	FAIL	FAIL	FAIL	FAIL	FAIL	FAIL	0	group-null	network-null
P27482	NET	CALL3	unkPHDEP	PASS	FAIL	FAIL	FAIL	FAIL	FAIL	FAIL	FAIL	FAIL	FAIL	1	group-null	P27482-E32-D21
Q8NBN3	NET	TM87A	unkPHDEP	PASS	FAIL	PASS	PASS	PASS	FAIL	PASS	FAIL	PASS	PASS	7	Q8NBN3-K273-E298-D442-K57-D223-K304	Q8NBN3-K304-E272-D223-K57-K273
O43345	NET	ZN208	unkPHDEP	FAIL	FAIL	FAIL	FAIL	FAIL	FAIL	FAIL	FAIL	FAIL	FAIL	0	group-null	network-null
Q8NA69	NET	TEX45	unkPHDEP	FAIL	FAIL	FAIL	FAIL	FAIL	FAIL	FAIL	FAIL	FAIL	FAIL	0	group-null	network-null
Q5T6C5	NET	AT7L2	unkPHDEP	FAIL	FAIL	FAIL	FAIL	PASS	PASS	FAIL	FAIL	FAIL	FAIL	2	Q5T6C5-H98-H263	network-null
Q8NG66	ET	NEK11	unkPHDEP	PASS	PASS	PASS	PASS	FAIL	FAIL	FAIL	FAIL	FAIL	PASS	5	Q8NG66-E224	Q8NG66-R180-H156-E313-D158-D214-E202-K172-E109-R275-H150
Q8NCL4	ET	GALT6	unkPHDEP	PASS	PASS	PASS	PASS	PASS	PASS	PASS	PASS	PASS	FAIL	9	Q8NCL4-E280-H318-E382	Q8NCL4-E385-R430-E382-E579-D373-R545-R195-D543-R253-E273-R389-E188-H140-R154-R465
P14651	NET	HXB3	unkPHDEP	FAIL	FAIL	FAIL	FAIL	FAIL	FAIL	FAIL	FAIL	FAIL	FAIL	0	group-null	network-null
Q8NGP6	NET	OR5M8	unkPHDEP	PASS	PASS	PASS	PASS	PASS	PASS	PASS	PASS	PASS	PASS	10	Q8NGP6-D69-D120-E110	Q8NGP6-E110-R121-D69-H108-D180-H243-D120-E158-K194-H175
Q92688	NET	AN32B	unkPHDEP	FAIL	FAIL	FAIL	FAIL	FAIL	FAIL	FAIL	FAIL	FAIL	FAIL	0	group-null	network-null
O75995	NET	SASH3	unkPHDEP	FAIL	FAIL	FAIL	FAIL	FAIL	FAIL	FAIL	FAIL	FAIL	FAIL	0	group-null	network-null
P57735	NET	RAB25	unkPHDEP	PASS	FAIL	FAIL	FAIL	PASS	PASS	PASS	FAIL	FAIL	FAIL	4	P57735-K25-D67	P57735-D67-K25
Q96T49	NET	PP16B	unkPHDEP	PASS	FAIL	FAIL	FAIL	PASS	FAIL	PASS	FAIL	FAIL	PASS	4	Q96T49-E264	Q96T49-H267-E264
Q8N158	NET	GPC2	unkPHDEP	FAIL	FAIL	FAIL	FAIL	FAIL	FAIL	FAIL	FAIL	FAIL	FAIL	0	group-null	network-null
Q9BQC3	NET	DPH2	unkPHDEP	PASS	PASS	PASS	FAIL	PASS	PASS	PASS	FAIL	PASS	PASS	8	Q9BQC3-E260-E363-E365	Q9BQC3-R201-R236-D233
P07858	ET	CATB	unkPHDEP	PASS	PASS	PASS	PASS	PASS	FAIL	PASS	FAIL	PASS	PASS	8	P07858-E115-E250-D101	P07858-H278-D101-E250-R120-E115-R100-H189-E242-D222-R281-H224-D119-D137-R180-E136
Q7Z4S6	NET	KI21A	unkPHDEP	PASS	PASS	PASS	PASS	PASS	PASS	PASS	PASS	PASS	FAIL	9	Q7Z4S6-H742-H1346-H1491-H1625	Q7Z4S6-H1386-E23-H1542-R225-E279-K1566-D354-D274-K94-K1411-R212-H1346-R15-K1370-E1379-D1435-H1491-D1516-K1520
Q6UN15	NET	FIP1	unkPHDEP	FAIL	FAIL	FAIL	FAIL	FAIL	FAIL	FAIL	FAIL	FAIL	FAIL	0	group-null	network-null
Q9P2J3	NET	KLHL9	unkPHDEP	PASS	PASS	PASS	PASS	PASS	FAIL	PASS	FAIL	PASS	FAIL	7	Q9P2J3-H66-H299	Q9P2J3-E516-D373-R318-H340-H439-R389-E212-H436-H486-R371-R483-E417-R337-E582-R294-R241-H393
Q92820	ET	GGH	unkPHDEP	PASS	PASS	PASS	PASS	PASS	PASS	PASS	PASS	PASS	PASS	10	Q92820-E139-E278-E138-E232-H244-E251	Q92820-H195-E138-K247-E251-E246-H244-E232-E278
P0DKX4	NET	SIM18	unkPHDEP	FAIL	FAIL	FAIL	FAIL	FAIL	FAIL	FAIL	FAIL	FAIL	FAIL	0	group-null	network-null
Q96ES7	NET	SGF29	unkPHDEP	PASS	FAIL	FAIL	FAIL	FAIL	FAIL	FAIL	FAIL	FAIL	FAIL	1	group-null	Q96ES7-E27-D69
P35680	NET	HNF1B	unkPHDEP	FAIL	FAIL	FAIL	FAIL	PASS	PASS	FAIL	FAIL	FAIL	FAIL	2	P35680-H153	network-null
A6NEF3	NET	GG6L4	unkPHDEP	FAIL	FAIL	FAIL	FAIL	FAIL	FAIL	FAIL	FAIL	FAIL	FAIL	0	group-null	network-null
A0A1B0GW35	NET	EXC1L	unkPHDEP	FAIL	FAIL	FAIL	FAIL	FAIL	FAIL	FAIL	FAIL	FAIL	FAIL	0	group-null	network-null
P49721	NET	PSB2	unkPHDEP	PASS	PASS	FAIL	PASS	FAIL	FAIL	FAIL	FAIL	FAIL	FAIL	3	group-null	P49721-K34-D18-E2
Q6UWQ7	NET	IGFL2	unkPHDEP	FAIL	FAIL	FAIL	FAIL	FAIL	FAIL	FAIL	FAIL	FAIL	FAIL	0	group-null	network-null
Q14240	ET	IF4A2	unkPHDEP	PASS	PASS	PASS	PASS	PASS	PASS	PASS	PASS	PASS	FAIL	9	Q14240-D183-E184	Q14240-E112-R360-R363-R312-D186-K83-E187-D183-K260-E184-D349-H359-R335
Q8N3J2	ET	METL4	unkPHDEP	PASS	FAIL	FAIL	PASS	PASS	PASS	PASS	PASS	FAIL	FAIL	6	Q8N3J2-H355	Q8N3J2-H355-H419-H15-E353-H151
Q9HDC9	NET	APMAP	unkPHDEP	PASS	PASS	PASS	PASS	PASS	PASS	PASS	PASS	PASS	PASS	10	Q9HDC9-D216-E103-D167-D306-K342-E390	Q9HDC9-D306-D216-D202-R238-E390-E146-E103-R309-R151-R223
A0A669KB60	NET	A0A669KB60	unkPHDEP	FAIL	FAIL	FAIL	FAIL	FAIL	FAIL	FAIL	FAIL	FAIL	FAIL	0	group-null	network-null
Q969W8	NET	ZN566	unkPHDEP	FAIL	FAIL	FAIL	FAIL	PASS	FAIL	FAIL	FAIL	FAIL	FAIL	1	Q969W8-H301-H413	network-null
Q08708	NET	CLM6	unkPHDEP	FAIL	FAIL	FAIL	FAIL	FAIL	FAIL	FAIL	FAIL	FAIL	FAIL	0	group-null	network-null
Q9NZC9	ET	SMAL1	unkPHDEP	PASS	PASS	PASS	PASS	PASS	PASS	PASS	PASS	PASS	PASS	10	Q9NZC9-D840-H552-H734-R817-H819	Q9NZC9-D839-D816-K647-D840-H819-E815-H733-H734-K709-E803
Q9Y315	ET	DEOC	unkPHDEP	PASS	PASS	PASS	PASS	FAIL	FAIL	FAIL	FAIL	FAIL	FAIL	4	group-null	Q9Y315-D215-E153-D55-K218-D155-K254-E174-R139-R287-H186-K188
Q99708	ET	CTIP	unkPHDEP	FAIL	FAIL	FAIL	FAIL	FAIL	FAIL	FAIL	FAIL	FAIL	FAIL	0	group-null	network-null
O43155	NET	FLRT2	unkPHDEP	FAIL	FAIL	FAIL	FAIL	FAIL	FAIL	FAIL	FAIL	FAIL	FAIL	0	group-null	network-null
P55290	NET	CAD13	unkPHDEP	PASS	PASS	PASS	PASS	PASS	PASS	PASS	PASS	PASS	PASS	10	P55290-E149-D273-D335-D389-E488-D505-D610-E256	P55290-D610-E488-D273-D335-E256-E149-D389-D559-D663-D505-D237-R205-D271-D355-R319-D387-D577-D503-R541-D608
Q8N130	ET	NPT2C	yesPHDEP	PASS	FAIL	FAIL	PASS	PASS	FAIL	PASS	FAIL	FAIL	FAIL	4	Q8N130-H311	Q8N130-H195-H450
Q9Y6N5	ET	SQOR	unkPHDEP	PASS	FAIL	FAIL	PASS	PASS	PASS	PASS	PASS	FAIL	PASS	7	Q9Y6N5-K418	Q9Y6N5-K207-K418-H293
Q14833	NET	GRM4	unkPHDEP	PASS	PASS	PASS	PASS	PASS	PASS	PASS	PASS	PASS	PASS	10	Q14833-H58-H114-D202-D411-H424-K673	Q14833-R197-H58-D312-R78-D202-E403-D107-K405-H114-D470-R655-R656-K317-K673-E783-K841
Q76KX8	NET	ZN534	unkPHDEP	FAIL	FAIL	FAIL	FAIL	PASS	FAIL	FAIL	FAIL	FAIL	FAIL	1	Q76KX8-H497	network-null
Q6DRA6	NET	H2B2D	unkPHDEP	FAIL	FAIL	FAIL	FAIL	FAIL	FAIL	FAIL	FAIL	FAIL	FAIL	0	group-null	network-null
Q8N7Q2	NET	CEAS1	unkPHDEP	FAIL	FAIL	FAIL	FAIL	FAIL	FAIL	FAIL	FAIL	FAIL	FAIL	0	group-null	network-null
Q8TCT6	ET	SPPL3	unkPHDEP	FAIL	FAIL	FAIL	FAIL	PASS	PASS	FAIL	FAIL	FAIL	PASS	3	Q8TCT6-D200	network-null
P30273	NET	FCERG	unkPHDEP	FAIL	FAIL	FAIL	FAIL	FAIL	FAIL	FAIL	FAIL	FAIL	FAIL	0	group-null	network-null
Q8IUA0	NET	WFDC8	unkPHDEP	PASS	FAIL	FAIL	FAIL	PASS	FAIL	PASS	FAIL	FAIL	FAIL	3	Q8IUA0-K86	Q8IUA0-D219-K227
Q8NHU0	NET	CT453	unkPHDEP	FAIL	FAIL	FAIL	FAIL	FAIL	FAIL	FAIL	FAIL	FAIL	FAIL	0	group-null	network-null
Q8IY31	NET	IFT20	unkPHDEP	FAIL	FAIL	FAIL	FAIL	FAIL	FAIL	FAIL	FAIL	FAIL	FAIL	0	group-null	network-null
Q8NGC8	NET	O11H7	unkPHDEP	PASS	FAIL	PASS	PASS	PASS	PASS	PASS	PASS	PASS	PASS	9	Q8NGC8-E70-E111-D121-D180	Q8NGC8-E111-H176-D180-E70-H156
O60656	ET	UD19	unkPHDEP	PASS	PASS	PASS	PASS	PASS	PASS	PASS	PASS	PASS	PASS	10	O60656-D151-H53-E216-H444	O60656-H53-D260-R254-D396-D34-H175-R192-E460-E216-D148-D151-H444-E241-H373
Q8N129	NET	CNPY4	unkPHDEP	PASS	FAIL	FAIL	FAIL	PASS	FAIL	PASS	FAIL	FAIL	FAIL	3	Q8N129-H103	Q8N129-E105-H103
Q9BVW6	NET	SMIM2	unkPHDEP	FAIL	FAIL	FAIL	FAIL	FAIL	FAIL	FAIL	FAIL	FAIL	FAIL	0	group-null	network-null
Q96RU2	ET	UBP28	unkPHDEP	PASS	FAIL	FAIL	PASS	PASS	PASS	PASS	PASS	FAIL	FAIL	6	Q96RU2-K381-E805	Q96RU2-H592-D999-E805-K381-H827-R949
Q92914	NET	FGF11	unkPHDEP	FAIL	FAIL	FAIL	FAIL	PASS	PASS	FAIL	FAIL	FAIL	FAIL	2	Q92914-H195	network-null
Q92839	ET	HYAS1	unkPHDEP	PASS	FAIL	PASS	PASS	PASS	PASS	PASS	PASS	PASS	PASS	9	Q92839-E217-H341-E106-D135-E364-E404	Q92839-H341-D338-R216-E106-E386-D239-E364-E537-R385-E524
Q8NBP0	NET	TTC13	unkPHDEP	PASS	PASS	PASS	FAIL	PASS	PASS	PASS	FAIL	PASS	FAIL	7	Q8NBP0-E425-H440	Q8NBP0-D453-R574-K461
Q9Y2Y8	NET	PRG3	unkPHDEP	FAIL	FAIL	FAIL	FAIL	FAIL	FAIL	FAIL	FAIL	FAIL	FAIL	0	group-null	network-null
B7ZW38	NET	HNRC3	unkPHDEP	FAIL	FAIL	FAIL	FAIL	FAIL	FAIL	FAIL	FAIL	FAIL	FAIL	0	group-null	network-null
Q9Y6Z4	NET	KIAS1	unkPHDEP	FAIL	FAIL	FAIL	FAIL	FAIL	FAIL	FAIL	FAIL	FAIL	FAIL	0	group-null	network-null
F8W0I5	NET	NPB12	unkPHDEP	FAIL	FAIL	FAIL	FAIL	FAIL	FAIL	FAIL	FAIL	FAIL	FAIL	0	group-null	network-null
Q9BRP1	NET	PDD2L	unkPHDEP	PASS	PASS	PASS	PASS	FAIL	FAIL	FAIL	FAIL	FAIL	FAIL	4	group-null	Q9BRP1-R266-E299-E344-R73-R97-E195-D37-K31-H76-R296
A0A0A0MT87	NET	TJB24	unkPHDEP	FAIL	FAIL	FAIL	FAIL	FAIL	FAIL	FAIL	FAIL	FAIL	FAIL	0	group-null	network-null
P01733	NET	TVBL3	unkPHDEP	FAIL	FAIL	FAIL	FAIL	FAIL	FAIL	FAIL	FAIL	FAIL	FAIL	0	group-null	network-null
A0A1W2PR64	NET	A0A1W2PR64	unkPHDEP	FAIL	FAIL	FAIL	FAIL	PASS	PASS	FAIL	FAIL	FAIL	FAIL	2	A0A1W2PR64-H174	network-null
P0CAP1	NET	MYZAP	unkPHDEP	FAIL	FAIL	FAIL	FAIL	FAIL	FAIL	FAIL	FAIL	FAIL	FAIL	0	group-null	network-null
Q13838	ET	DX39B	unkPHDEP	PASS	PASS	PASS	PASS	PASS	PASS	PASS	PASS	PASS	FAIL	9	Q13838-E132-D196-E197	Q13838-D352-K274-R377-D199-H373-D363-D196-E124-E132-E197-R326-K95
P04179	ET	SODM	unkPHDEP	PASS	PASS	PASS	PASS	PASS	FAIL	PASS	FAIL	PASS	PASS	8	P04179-D183-H51	P04179-H51-D183-H98-H50-H55
Q96GL9	NET	F163A	unkPHDEP	FAIL	FAIL	FAIL	FAIL	FAIL	FAIL	FAIL	FAIL	FAIL	FAIL	0	group-null	network-null
Q9H098	NET	F107B	unkPHDEP	FAIL	FAIL	FAIL	FAIL	FAIL	FAIL	FAIL	FAIL	FAIL	FAIL	0	group-null	network-null
O75333	NET	TBX10	unkPHDEP	FAIL	FAIL	FAIL	FAIL	PASS	PASS	FAIL	FAIL	FAIL	FAIL	2	O75333-E84-H190-H197-K240	network-null
Q15717	NET	ELAV1	unkPHDEP	FAIL	FAIL	FAIL	FAIL	FAIL	FAIL	FAIL	FAIL	FAIL	FAIL	0	group-null	network-null
Q15916	NET	ZBTB6	unkPHDEP	FAIL	FAIL	FAIL	FAIL	PASS	FAIL	FAIL	FAIL	FAIL	FAIL	1	Q15916-H47	network-null
P61599	ET	NAA20	unkPHDEP	PASS	FAIL	PASS	FAIL	PASS	FAIL	PASS	FAIL	PASS	PASS	6	P61599-D109-H73	P61599-D151-H73-D109
O15432	NET	COPT2	unkPHDEP	FAIL	FAIL	FAIL	FAIL	FAIL	FAIL	FAIL	FAIL	FAIL	FAIL	0	group-null	network-null
Q9BR61	NET	ACBD6	unkPHDEP	PASS	FAIL	PASS	FAIL	PASS	FAIL	PASS	FAIL	PASS	FAIL	5	Q9BR61-D201	Q9BR61-D201-R193-D222-H230-H197-D255
Q14CZ0	NET	CP072	unkPHDEP	FAIL	FAIL	FAIL	FAIL	FAIL	FAIL	FAIL	FAIL	FAIL	FAIL	0	group-null	network-null
P0C853	NET	BAAS2	unkPHDEP	FAIL	FAIL	FAIL	FAIL	FAIL	FAIL	FAIL	FAIL	FAIL	FAIL	0	group-null	network-null
O75122	NET	CLAP2	unkPHDEP	PASS	FAIL	FAIL	FAIL	PASS	FAIL	PASS	FAIL	FAIL	FAIL	3	O75122-D237-H726	O75122-R1077-D1113-R117-E155
O60285	ET	NUAK1	unkPHDEP	PASS	PASS	PASS	PASS	PASS	FAIL	PASS	FAIL	PASS	FAIL	7	O60285-E103-H170	O60285-H170-D235-H176-E222-D178-R294
Q5T4S7	ET	UBR4	unkPHDEP	FAIL	FAIL	FAIL	FAIL	PASS	PASS	FAIL	FAIL	FAIL	FAIL	2	Q5T4S7-K1285-H1286-H1553-H1557-H1589-H2219-H2628-K2698-E3162-H3434-E3528-H3569-D694-K4679-H4749-H4887-H4959-D4960-H4988-H4995-H867	network-null
P59095	NET	STAR6	unkPHDEP	PASS	FAIL	FAIL	FAIL	PASS	FAIL	PASS	FAIL	FAIL	FAIL	3	P59095-D113	P59095-D75-R71-D113
Q86YQ8	NET	CPNE8	unkPHDEP	PASS	PASS	PASS	PASS	PASS	FAIL	PASS	FAIL	PASS	PASS	8	Q86YQ8-D96-D443-D483	Q86YQ8-D443-R186-D315-H330-E27
O60248	NET	SOX15	unkPHDEP	FAIL	FAIL	FAIL	FAIL	FAIL	FAIL	FAIL	FAIL	FAIL	FAIL	0	group-null	network-null
Q5VSG8	ET	MANEL	unkPHDEP	PASS	PASS	PASS	PASS	PASS	PASS	PASS	PASS	PASS	PASS	10	Q5VSG8-D204-E414-H124-H146-H174-D271	Q5VSG8-H127-H174-E414-H408-E406-H124-H224-D271-H106-R378
Q9P275	ET	UBP36	unkPHDEP	FAIL	FAIL	FAIL	FAIL	FAIL	FAIL	FAIL	FAIL	FAIL	FAIL	0	group-null	network-null
Q5VUB5	NET	F1711	unkPHDEP	FAIL	FAIL	FAIL	FAIL	FAIL	FAIL	FAIL	FAIL	FAIL	FAIL	0	group-null	network-null
Q6ZSG1	ET	RN165	unkPHDEP	FAIL	FAIL	FAIL	FAIL	FAIL	FAIL	FAIL	FAIL	FAIL	FAIL	0	group-null	network-null
Q9Y2M0	ET	FAN1	unkPHDEP	PASS	FAIL	PASS	PASS	PASS	PASS	PASS	PASS	PASS	FAIL	8	Q9Y2M0-H650-E975	Q9Y2M0-R860-R879-H650-D857-E400-R704-D869-R547-D392-D601-D735
P11844	NET	CRGA	unkPHDEP	FAIL	FAIL	FAIL	FAIL	PASS	FAIL	FAIL	FAIL	FAIL	FAIL	1	P11844-H88	network-null
Q9H8H3	ET	MET7A	unkPHDEP	PASS	PASS	PASS	PASS	PASS	PASS	PASS	PASS	PASS	PASS	10	Q9H8H3-E76-H175-K55-D98-E174	Q9H8H3-E76-H175-H237-K55-E174-D98
Q8TAV5	NET	CK045	unkPHDEP	FAIL	FAIL	FAIL	FAIL	FAIL	FAIL	FAIL	FAIL	FAIL	FAIL	0	group-null	network-null
P29371	NET	NK3R	unkPHDEP	FAIL	FAIL	FAIL	FAIL	PASS	PASS	FAIL	FAIL	FAIL	FAIL	2	P29371-H113-D131	network-null
Q8NFP0	NET	PXT1	unkPHDEP	FAIL	FAIL	FAIL	FAIL	FAIL	FAIL	FAIL	FAIL	FAIL	FAIL	0	group-null	network-null
Q0JRZ9	NET	FCHO2	unkPHDEP	FAIL	FAIL	FAIL	FAIL	FAIL	FAIL	FAIL	FAIL	FAIL	FAIL	0	group-null	network-null
Q8IZD4	ET	DCP1B	unkPHDEP	FAIL	FAIL	FAIL	FAIL	PASS	FAIL	FAIL	FAIL	FAIL	FAIL	1	Q8IZD4-H70	network-null
P50150	NET	GBG4	unkPHDEP	FAIL	FAIL	FAIL	FAIL	FAIL	FAIL	FAIL	FAIL	FAIL	FAIL	0	group-null	network-null
P29279	NET	CCN2	unkPHDEP	FAIL	FAIL	FAIL	FAIL	FAIL	FAIL	FAIL	FAIL	FAIL	FAIL	0	group-null	network-null
O95476	ET	CNEP1	yesPHDEP	PASS	PASS	PASS	PASS	PASS	FAIL	PASS	FAIL	PASS	FAIL	7	O95476-D67-H74	O95476-H74-H109-D67-D186-K170
Q14094	NET	CCNI	unkPHDEP	PASS	FAIL	FAIL	FAIL	PASS	FAIL	PASS	FAIL	FAIL	FAIL	3	Q14094-E23	Q14094-H177-D74-R45-H155
Q9ULM6	ET	CNOT6	unkPHDEP	PASS	PASS	PASS	PASS	PASS	PASS	PASS	PASS	PASS	FAIL	9	Q9ULM6-E242-K372-D412-D491	Q9ULM6-H531-H361-D281-D412-D530-K266-D491-R220-E242
Q9NRD0	NET	FBX8	unkPHDEP	FAIL	FAIL	FAIL	FAIL	FAIL	FAIL	FAIL	FAIL	FAIL	FAIL	0	group-null	network-null
P63133	ET	POK8	unkPHDEP	PASS	FAIL	FAIL	PASS	PASS	PASS	PASS	PASS	FAIL	PASS	7	P63133-H799-D469-D582	P63133-D582-H667-D469-H799-H596-H600-D671-H693
P04264	NET	K2C1	unkPHDEP	FAIL	FAIL	FAIL	FAIL	FAIL	FAIL	FAIL	FAIL	FAIL	FAIL	0	group-null	network-null
Q03933	NET	HSF2	unkPHDEP	FAIL	FAIL	FAIL	FAIL	FAIL	FAIL	FAIL	FAIL	FAIL	FAIL	0	group-null	network-null
P0DJG4	NET	THEGL	unkPHDEP	FAIL	FAIL	FAIL	FAIL	FAIL	FAIL	FAIL	FAIL	FAIL	FAIL	0	group-null	network-null
P55145	NET	MANF	unkPHDEP	FAIL	FAIL	FAIL	FAIL	FAIL	FAIL	FAIL	FAIL	FAIL	FAIL	0	group-null	network-null
A0A1B0GU71	NET	C97D2	unkPHDEP	FAIL	FAIL	FAIL	FAIL	FAIL	FAIL	FAIL	FAIL	FAIL	FAIL	0	group-null	network-null
Q9NPB0	NET	SMDC1	unkPHDEP	FAIL	FAIL	FAIL	FAIL	FAIL	FAIL	FAIL	FAIL	FAIL	FAIL	0	group-null	network-null
Q96DY7	NET	MTBP	unkPHDEP	PASS	FAIL	PASS	PASS	PASS	FAIL	PASS	FAIL	PASS	FAIL	6	Q96DY7-H297	Q96DY7-H192-R3-E237-H152-D167
Q9Y6E7	ET	SIR4	unkPHDEP	PASS	PASS	PASS	PASS	PASS	FAIL	PASS	FAIL	PASS	FAIL	7	Q9Y6E7-D202	Q9Y6E7-H125-H149-D146-E68-R178-D202
Q8TBC3	NET	SHKB1	unkPHDEP	FAIL	FAIL	FAIL	FAIL	FAIL	FAIL	FAIL	FAIL	FAIL	PASS	1	Q8TBC3-E396	network-null
Q9NRC1	NET	ST7	unkPHDEP	PASS	PASS	PASS	PASS	PASS	PASS	PASS	PASS	PASS	PASS	10	Q9NRC1-D164-H415-D291-E336-H432-E440-H451-D494	Q9NRC1-R301-D164-E336-H172-D181-D291-E247-D494-H415-E440-D187-E248-D438-H451-E431-H432-H335-H448-H502-R290-E340-R300-R137-D171
Q5EB52	ET	MEST	unkPHDEP	PASS	PASS	PASS	PASS	PASS	PASS	PASS	PASS	PASS	PASS	10	Q5EB52-H314-D84-K112-D150	Q5EB52-H185-H76-D103-D284-K112-E319-R258-H146-D84-D147-H314-D150-H277
Q14195	NET	DPYL3	unkPHDEP	PASS	PASS	PASS	PASS	PASS	PASS	PASS	PASS	PASS	PASS	10	Q14195-D140-E200-E277-D106-E232-H333-K341-E360	Q14195-H107-E200-H138-D406-D134-E359-H333-E277-R227-D106-D87-H73-D408-H223-H75-H198-K398-D71-E360-E232-D140-R361-K341-K254-H425
Q9UIG4	NET	PS1C2	unkPHDEP	FAIL	FAIL	FAIL	FAIL	FAIL	FAIL	FAIL	FAIL	FAIL	FAIL	0	group-null	network-null
Q9UG01	NET	IF172	unkPHDEP	PASS	FAIL	PASS	PASS	PASS	FAIL	PASS	FAIL	PASS	FAIL	6	Q9UG01-H1032-K1575	Q9UG01-K1575-H1539-E1579-R1544-H1051-E240-R264-R1507-D297-H1032-K295
Q8N9K5	NET	ZN565	unkPHDEP	FAIL	FAIL	FAIL	FAIL	PASS	FAIL	FAIL	FAIL	FAIL	FAIL	1	Q8N9K5-H281-H365	network-null
Q96HD9	ET	ACY3	unkPHDEP	PASS	PASS	PASS	PASS	PASS	PASS	PASS	PASS	PASS	PASS	10	Q96HD9-H116-H21-D168-E178-H244-D251	Q96HD9-D114-E285-D68-H21-D168-H116-E24-E178
A0A1B0GVX0	NET	LITAD	unkPHDEP	FAIL	FAIL	FAIL	FAIL	FAIL	FAIL	FAIL	FAIL	FAIL	FAIL	0	group-null	network-null
Q99435	NET	NELL2	unkPHDEP	PASS	PASS	PASS	PASS	PASS	FAIL	PASS	FAIL	PASS	PASS	8	Q99435-E115-H107	Q99435-E117-E115-R194-H128-H107-R126-D730
A0A0G2JLE6	NET	A0A0G2JLE6	unkPHDEP	FAIL	FAIL	FAIL	FAIL	FAIL	FAIL	FAIL	FAIL	FAIL	FAIL	0	group-null	network-null
Q3SY00	NET	T10IP	unkPHDEP	FAIL	FAIL	FAIL	FAIL	FAIL	FAIL	FAIL	FAIL	FAIL	FAIL	0	group-null	network-null
Q8N7B6	NET	PACRL	unkPHDEP	FAIL	FAIL	FAIL	FAIL	FAIL	FAIL	FAIL	FAIL	FAIL	FAIL	0	group-null	network-null
A6NLJ0	NET	C2C4B	unkPHDEP	FAIL	FAIL	FAIL	FAIL	FAIL	FAIL	FAIL	FAIL	FAIL	FAIL	0	group-null	network-null
P62253	ET	UB2G1	unkPHDEP	FAIL	FAIL	FAIL	FAIL	FAIL	FAIL	FAIL	FAIL	FAIL	FAIL	0	group-null	network-null
A0A1B0GX56	NET	TRDV1	unkPHDEP	FAIL	FAIL	FAIL	FAIL	FAIL	FAIL	FAIL	FAIL	FAIL	FAIL	0	group-null	network-null
Q7Z5M5	NET	TMC3	unkPHDEP	PASS	FAIL	FAIL	PASS	PASS	PASS	PASS	PASS	FAIL	FAIL	6	Q7Z5M5-E298-E501	Q7Z5M5-K588-D515
Q8N2H4	NET	SYS1	unkPHDEP	PASS	FAIL	FAIL	PASS	FAIL	FAIL	FAIL	FAIL	FAIL	FAIL	2	group-null	Q8N2H4-H99-H102
Q969Z0	NET	FAKD4	unkPHDEP	PASS	FAIL	FAIL	PASS	PASS	PASS	PASS	PASS	FAIL	PASS	7	Q969Z0-E426-E525-H394-H436-H544	Q969Z0-H394-H588-H456-H544-E525-E426
A0A1B0GV03	NET	GG6L7	unkPHDEP	FAIL	FAIL	FAIL	FAIL	FAIL	FAIL	FAIL	FAIL	FAIL	FAIL	0	group-null	network-null
Q9NPG8	ET	ZDHC4	unkPHDEP	PASS	FAIL	PASS	PASS	FAIL	FAIL	FAIL	FAIL	FAIL	FAIL	3	group-null	Q9NPG8-R174-D176-R161-E289-H319
Q96D53	ET	COQ8B	unkPHDEP	PASS	FAIL	PASS	PASS	PASS	PASS	PASS	PASS	PASS	FAIL	8	Q96D53-D250-E290-E357	Q96D53-R91-E284-D250-R490-K491-K155-D367-E357-R150-H224
Q9NWF9	ET	RN216	unkPHDEP	PASS	FAIL	FAIL	FAIL	PASS	FAIL	PASS	FAIL	FAIL	PASS	4	Q9NWF9-E478-H400	Q9NWF9-R673-E478-H400-D740
O75830	NET	SPI2	unkPHDEP	PASS	FAIL	FAIL	FAIL	PASS	PASS	PASS	FAIL	FAIL	PASS	5	O75830-E57-H369	O75830-E57-K376-R388-E85-E238-E263
O95047	NET	OR2A4	unkPHDEP	PASS	FAIL	PASS	FAIL	PASS	PASS	PASS	FAIL	PASS	PASS	7	O95047-D69-R96-D120-E110	O95047-E110-D69-H277-H243
Q5PSV4	NET	BRM1L	unkPHDEP	FAIL	FAIL	FAIL	FAIL	FAIL	FAIL	FAIL	FAIL	FAIL	FAIL	0	group-null	network-null
Q6ZMI3	NET	GLDN	unkPHDEP	PASS	PASS	PASS	PASS	PASS	PASS	PASS	PASS	PASS	FAIL	9	Q6ZMI3-D489	Q6ZMI3-H384-R511-H370-D489-E533-E326-D332-H374
Q8IVL8	ET	CBPO	unkPHDEP	PASS	PASS	PASS	PASS	PASS	PASS	PASS	PASS	PASS	PASS	10	Q8IVL8-E214-H51-D104-H129-K167-E212-H236-E310	Q8IVL8-E111-D181-D153-D104-H108-D296-E214-R295-R166-E310-R184-E212-H236
Q12907	NET	LMAN2	unkPHDEP	PASS	FAIL	PASS	PASS	PASS	PASS	PASS	PASS	PASS	PASS	9	Q12907-E113-D162-D264-D267	Q12907-D162-D167-D193-D264-H266
Q92841	ET	DDX17	unkPHDEP	PASS	PASS	PASS	PASS	PASS	PASS	PASS	PASS	PASS	FAIL	9	Q92841-D210-H449	Q92841-H504-E326-K402-E255-D494-R480-R505-D476-D325-D501-D328-R508-R457
Q53GS9	NET	SNUT2	unkPHDEP	PASS	FAIL	FAIL	FAIL	FAIL	FAIL	FAIL	FAIL	FAIL	FAIL	1	group-null	Q53GS9-E298-K283
Q8TE68	NET	ES8L1	unkPHDEP	PASS	FAIL	PASS	PASS	PASS	PASS	PASS	PASS	PASS	FAIL	8	Q8TE68-K324	Q8TE68-D133-H40-H135-D267-R166-D150-K322
Q96BY9	NET	SARAF	unkPHDEP	FAIL	FAIL	FAIL	FAIL	FAIL	FAIL	FAIL	FAIL	FAIL	FAIL	0	group-null	network-null
P22830	ET	HEMH	unkPHDEP	PASS	PASS	FAIL	FAIL	PASS	FAIL	PASS	FAIL	FAIL	FAIL	4	P22830-H240	P22830-D97-D95-R164
Q9P241	ET	AT10D	unkPHDEP	PASS	PASS	PASS	PASS	PASS	PASS	PASS	PASS	PASS	PASS	10	Q9P241-D321-D428-D1056-K1120-D192-E427-D438-D1060-E1077-H1102-H1104	Q9P241-K796-R776-D1056-D896-H1255-E393-K1036-E1077-E315-E427-E1167-R778-D1169-H1243-E246-D428-D1060-D438-D1202-K439-K396-E730-D192-R1109-E883-H1102-H1104-K299-D586-H785-K1120
Q587I9	NET	SFT2C	unkPHDEP	FAIL	FAIL	FAIL	FAIL	FAIL	FAIL	FAIL	FAIL	FAIL	FAIL	0	group-null	network-null
Q96PH6	NET	DB118	unkPHDEP	FAIL	FAIL	FAIL	FAIL	FAIL	FAIL	FAIL	FAIL	FAIL	FAIL	0	group-null	network-null
A6NEW6	NET	F90AG	unkPHDEP	FAIL	FAIL	FAIL	FAIL	PASS	FAIL	FAIL	FAIL	FAIL	FAIL	1	A6NEW6-H52	network-null
Q9BWT1	NET	CDCA7	unkPHDEP	PASS	FAIL	FAIL	FAIL	FAIL	FAIL	FAIL	FAIL	FAIL	FAIL	1	group-null	Q9BWT1-K281-D279
P0C604	NET	OR4A8	unkPHDEP	PASS	PASS	PASS	PASS	PASS	PASS	PASS	PASS	PASS	PASS	10	P0C604-D68-E102-D119-D82-E186-K279	P0C604-D266-H174-D68-D109-H153-H103-E102-D107
O14894	NET	T4S5	unkPHDEP	FAIL	FAIL	FAIL	FAIL	PASS	PASS	FAIL	FAIL	FAIL	PASS	3	O14894-E169	network-null
Q99502	ET	EYA1	unkPHDEP	PASS	PASS	PASS	FAIL	PASS	FAIL	PASS	FAIL	PASS	FAIL	6	Q99502-D328	Q99502-D328-K534-E560-R437-D378-D407
Q8IY49	NET	PAQRA	unkPHDEP	PASS	PASS	PASS	PASS	FAIL	FAIL	FAIL	FAIL	FAIL	FAIL	4	group-null	Q8IY49-H42-E185-H35-D107-H104-H154-H87-H240
O95671	ET	ASML	unkPHDEP	PASS	PASS	PASS	PASS	PASS	PASS	PASS	PASS	PASS	PASS	10	O95671-D457-E584-D482-E556	O95671-H528-E556-E584-R585-H379-H402
Q8TEP8	NET	CE192	unkPHDEP	PASS	PASS	PASS	PASS	PASS	PASS	PASS	PASS	PASS	PASS	10	Q8TEP8-R1544-K1601-R1945-E1990-D2044-K1950-D1989-D2028-H2471	Q8TEP8-D1949-R1544-R1725-K1601-R1945-E2024-E1723-K1926-E1990-E1908-K1950-R1993-H1598-E2029-D1989-D1564
Q6DN90	NET	IQEC1	unkPHDEP	FAIL	FAIL	FAIL	FAIL	FAIL	FAIL	FAIL	FAIL	FAIL	FAIL	0	group-null	network-null
Q86VW0	NET	SESD1	unkPHDEP	PASS	FAIL	FAIL	PASS	FAIL	FAIL	FAIL	FAIL	FAIL	FAIL	2	group-null	Q86VW0-R597-H316-R373-H541
P53567	NET	CEBPG	unkPHDEP	FAIL	FAIL	FAIL	FAIL	FAIL	FAIL	FAIL	FAIL	FAIL	FAIL	0	group-null	network-null
Q9UNE7	ET	CHIP	unkPHDEP	FAIL	FAIL	FAIL	FAIL	PASS	PASS	FAIL	FAIL	FAIL	PASS	3	Q9UNE7-D82-H204	network-null
Q9BXR0	ET	TGT	unkPHDEP	PASS	FAIL	PASS	FAIL	PASS	PASS	PASS	FAIL	PASS	PASS	7	Q9BXR0-D276-D105-D159-D279-H331-H348	Q9BXR0-R256-D276-R29-D105-D279
Q495D7	NET	CL036	unkPHDEP	FAIL	FAIL	FAIL	FAIL	FAIL	FAIL	FAIL	FAIL	FAIL	FAIL	0	group-null	network-null
Q9NWS8	NET	RMND1	unkPHDEP	PASS	FAIL	FAIL	FAIL	PASS	FAIL	PASS	FAIL	FAIL	FAIL	3	Q9NWS8-E301-K314	Q9NWS8-K302-D222
Q96RQ1	NET	ERGI2	unkPHDEP	PASS	FAIL	FAIL	PASS	FAIL	FAIL	FAIL	FAIL	FAIL	FAIL	2	group-null	Q96RQ1-H186-R216-D92-D218
Q4V339	ET	CBWD6	unkPHDEP	PASS	FAIL	PASS	PASS	PASS	PASS	PASS	PASS	PASS	PASS	9	Q4V339-E85-D132-E136-K317	Q4V339-R315-D132-K317-D198-D163
P02675	NET	FIBB	unkPHDEP	PASS	PASS	PASS	PASS	PASS	PASS	PASS	PASS	PASS	PASS	10	P02675-D428-D463-E240-H355-D413-H438	P02675-D428-H355-E321-H438-H400-E339-D462-R285-D413-D463
Q13907	ET	IDI1	unkPHDEP	PASS	PASS	PASS	PASS	PASS	PASS	PASS	PASS	PASS	PASS	10	Q13907-D150-H51-K74	Q13907-K74-E115-H51-H40-R52-R111-E167-D28-E148-R70-E146-D150-H88-R133
A6ND01	NET	JUNO	unkPHDEP	PASS	FAIL	PASS	PASS	PASS	PASS	PASS	PASS	PASS	PASS	9	A6ND01-E98-H65	A6ND01-K209-E116-R125-D135-H89-H65-E98
Q8NBJ7	NET	SUMF2	unkPHDEP	PASS	PASS	PASS	PASS	PASS	PASS	PASS	PASS	PASS	PASS	10	Q8NBJ7-D151-E236-D229-D284	Q8NBJ7-D284-D229-R270-E236-R289-R253-D65-E170-H146-E166-R174-D51-K161
Q7RTY3	ET	PRS45	unkPHDEP	PASS	PASS	FAIL	PASS	PASS	FAIL	PASS	FAIL	FAIL	PASS	6	Q7RTY3-E8-H34	Q7RTY3-E8-H34-D185-D82-H17-R12
Q8TE02	NET	ELP5	unkPHDEP	FAIL	FAIL	FAIL	FAIL	FAIL	FAIL	FAIL	FAIL	FAIL	FAIL	0	group-null	network-null
Q8IWD5	NET	MFS6L	unkPHDEP	PASS	FAIL	FAIL	PASS	PASS	PASS	PASS	PASS	FAIL	FAIL	6	Q8IWD5-H323-E414	Q8IWD5-H323-E400-R26-E257-H20
Q7Z7L8	NET	CK096	unkPHDEP	FAIL	FAIL	FAIL	FAIL	FAIL	FAIL	FAIL	FAIL	FAIL	FAIL	0	group-null	network-null
Q8IXQ3	NET	CI040	unkPHDEP	FAIL	FAIL	FAIL	FAIL	FAIL	FAIL	FAIL	FAIL	FAIL	FAIL	0	group-null	network-null
Q8IVU1	NET	IGDC3	unkPHDEP	FAIL	FAIL	FAIL	FAIL	FAIL	FAIL	FAIL	FAIL	FAIL	FAIL	0	group-null	network-null
A6NJZ3	NET	O6C65	unkPHDEP	PASS	FAIL	FAIL	PASS	FAIL	FAIL	FAIL	FAIL	FAIL	PASS	3	A6NJZ3-E68-D119	A6NJZ3-D119-H242-E68
Q9NX52	ET	RHBL2	unkPHDEP	PASS	FAIL	FAIL	PASS	PASS	PASS	PASS	PASS	FAIL	PASS	7	Q9NX52-E82	Q9NX52-E82-H130
Q12765	NET	SCRN1	unkPHDEP	PASS	PASS	PASS	PASS	PASS	PASS	PASS	PASS	PASS	PASS	10	Q12765-E93-D111-E145-E169-H201-E409	Q12765-E409-R343-K306-D299-H345-R30-E93-H351-E145-K26-E80-E34-D329-D111
Q86VB7	NET	C163A	unkPHDEP	PASS	PASS	PASS	FAIL	PASS	PASS	PASS	FAIL	PASS	PASS	8	Q86VB7-D299-D616-D752-D784-D962-D506	Q86VB7-D1023-R731-E467-E65-D146-R171-R941-E733-E173-R595-R278-R63-E597-E280-K396-D253-E943-D504-D506-D572-D955-D55
Q69YQ0	NET	CYTSA	unkPHDEP	FAIL	FAIL	FAIL	FAIL	FAIL	FAIL	FAIL	FAIL	FAIL	FAIL	0	group-null	network-null
Q86T96	ET	RN180	unkPHDEP	FAIL	FAIL	FAIL	FAIL	FAIL	FAIL	FAIL	FAIL	FAIL	FAIL	0	group-null	network-null
Q8N428	ET	GLT16	unkPHDEP	PASS	PASS	PASS	PASS	PASS	PASS	PASS	PASS	PASS	FAIL	9	Q8N428-D170-E320	Q8N428-E215-R136-D170-R327-R141-R369-E323-R195-D241-D311-R342-E320-R400
Q9P2N7	NET	KLH13	unkPHDEP	PASS	PASS	PASS	PASS	PASS	FAIL	PASS	FAIL	PASS	FAIL	7	Q9P2N7-H108-D579	Q9P2N7-R336-E459-H528-R431-E558-E254-R525-R283-D415-R413
A0PJK1	ET	SC5AA	unkPHDEP	PASS	PASS	PASS	PASS	PASS	PASS	PASS	PASS	PASS	PASS	10	A0PJK1-E71-E94-D153-D395	A0PJK1-R287-R366-D196-K308-D20-E94-D153-E71
Q5JV73	NET	FRPD3	unkPHDEP	PASS	FAIL	FAIL	FAIL	PASS	FAIL	PASS	FAIL	FAIL	FAIL	3	Q5JV73-H220	Q5JV73-E187-D291
Q92698	ET	RAD54	unkPHDEP	PASS	PASS	PASS	PASS	PASS	PASS	PASS	PASS	PASS	PASS	10	Q92698-H708-H281-E358-E628	Q92698-E409-H156-D296-D674-D514-E629-K630-K497-D592-D183-D717-E297-D600-E628-R620-K454-R587
Q3ZCU0	NET	GVQW3	unkPHDEP	FAIL	FAIL	FAIL	FAIL	PASS	FAIL	FAIL	FAIL	FAIL	FAIL	1	Q3ZCU0-H47	network-null
Q5VWI1	NET	TCRGL	unkPHDEP	FAIL	FAIL	FAIL	FAIL	FAIL	FAIL	FAIL	FAIL	FAIL	FAIL	0	group-null	network-null
Q9Y303	ET	NAGA	unkPHDEP	PASS	PASS	PASS	PASS	PASS	PASS	PASS	PASS	PASS	FAIL	9	Q9Y303-D69-D79-H211-H232	Q9Y303-H211-H141-E143-D69-H155-D294-H232-D269
P08123	NET	CO1A2	unkPHDEP	FAIL	FAIL	FAIL	FAIL	PASS	FAIL	FAIL	FAIL	FAIL	PASS	2	P08123-D1181	network-null
P53674	NET	CRBB1	unkPHDEP	FAIL	FAIL	FAIL	FAIL	FAIL	FAIL	FAIL	FAIL	FAIL	FAIL	0	group-null	network-null
Q2M1V0	NET	ISX	unkPHDEP	FAIL	FAIL	FAIL	FAIL	FAIL	FAIL	FAIL	FAIL	FAIL	FAIL	0	group-null	network-null
O60911	ET	CATL2	unkPHDEP	PASS	PASS	FAIL	PASS	PASS	FAIL	PASS	FAIL	FAIL	PASS	6	O60911-D222	O60911-E163-E148-D251-H322-K300
A6NGG8	NET	PCARE	unkPHDEP	FAIL	FAIL	FAIL	FAIL	FAIL	FAIL	FAIL	FAIL	FAIL	FAIL	0	group-null	network-null
P59537	NET	T2R43	unkPHDEP	PASS	FAIL	FAIL	PASS	PASS	FAIL	PASS	FAIL	FAIL	FAIL	4	P59537-K265	P59537-R55-H275-H143-H93
O15520	NET	FGF10	unkPHDEP	FAIL	FAIL	FAIL	FAIL	PASS	FAIL	FAIL	FAIL	FAIL	FAIL	1	O15520-H200	network-null
Q5VTB9	ET	RN220	unkPHDEP	FAIL	FAIL	FAIL	FAIL	PASS	PASS	FAIL	FAIL	FAIL	FAIL	2	Q5VTB9-H534	network-null
Q9BVV2	NET	FND11	unkPHDEP	FAIL	FAIL	FAIL	FAIL	FAIL	FAIL	FAIL	FAIL	FAIL	FAIL	0	group-null	network-null
O95025	NET	SEM3D	unkPHDEP	PASS	FAIL	PASS	PASS	PASS	FAIL	PASS	FAIL	PASS	FAIL	6	O95025-K305	O95025-K305-E266-D289-R281-K259-R533-R284-E495-R548-E669-R217-R44-D257-K478-D549-E490-D455
Q8WU39	NET	MZB1	unkPHDEP	PASS	FAIL	FAIL	PASS	PASS	FAIL	PASS	FAIL	FAIL	PASS	5	Q8WU39-E38-H159	Q8WU39-E38-H159-E68-R138
Q9NWN3	NET	FBX34	unkPHDEP	FAIL	FAIL	FAIL	FAIL	FAIL	FAIL	FAIL	FAIL	FAIL	FAIL	0	group-null	network-null
Q9BPZ3	NET	PAIP2	unkPHDEP	FAIL	FAIL	FAIL	FAIL	FAIL	FAIL	FAIL	FAIL	FAIL	FAIL	0	group-null	network-null
Q16543	NET	CDC37	unkPHDEP	FAIL	FAIL	FAIL	FAIL	FAIL	FAIL	FAIL	FAIL	FAIL	FAIL	0	group-null	network-null
Q9H5J4	ET	ELOV6	unkPHDEP	PASS	FAIL	PASS	PASS	FAIL	FAIL	FAIL	FAIL	FAIL	FAIL	3	group-null	Q9H5J4-K120-R80-E123-E14-H174-H145
Q96P70	NET	IPO9	unkPHDEP	PASS	FAIL	PASS	PASS	PASS	PASS	PASS	PASS	PASS	PASS	9	Q96P70-D485-E602-H59-H88-H447	Q96P70-E448-H447-R110-R399-R497-D485-D139-H428
Q68EM7	NET	RHG17	unkPHDEP	PASS	FAIL	FAIL	PASS	FAIL	FAIL	FAIL	FAIL	FAIL	FAIL	2	group-null	Q68EM7-E112-R65
Q8NBI5	ET	S43A3	unkPHDEP	PASS	PASS	PASS	PASS	PASS	PASS	PASS	PASS	PASS	FAIL	9	Q8NBI5-D167	Q8NBI5-H472-H200-E19-H293-R402-R203-D167-H282-R101
P83369	NET	LSM11	unkPHDEP	FAIL	FAIL	FAIL	FAIL	PASS	FAIL	FAIL	FAIL	FAIL	FAIL	1	P83369-H160	network-null
P20929	NET	NEBU	unkPHDEP	FAIL	FAIL	FAIL	FAIL	PASS	PASS	FAIL	FAIL	FAIL	FAIL	2	P20929-H1113-H1601-H1845-H2872	network-null
P50750	ET	CDK9	unkPHDEP	PASS	PASS	PASS	PASS	PASS	PASS	PASS	PASS	PASS	PASS	10	P50750-E221-E66-D109-H147	P50750-D211-E198-R303-H147-D149-E221-H141
Q9HCJ2	NET	LRC4C	unkPHDEP	PASS	FAIL	FAIL	FAIL	PASS	PASS	PASS	FAIL	FAIL	FAIL	4	Q9HCJ2-D178	Q9HCJ2-D178-D225
Q0D2K2	NET	KLH30	unkPHDEP	PASS	PASS	PASS	PASS	PASS	PASS	PASS	PASS	PASS	FAIL	9	Q0D2K2-H503	Q0D2K2-H503-R367-E534-E393-H370
Q9Y6I3	NET	EPN1	unkPHDEP	FAIL	FAIL	FAIL	FAIL	PASS	FAIL	FAIL	FAIL	FAIL	FAIL	1	Q9Y6I3-K76	network-null
A2RUR9	NET	C144A	unkPHDEP	FAIL	FAIL	FAIL	FAIL	FAIL	FAIL	FAIL	FAIL	FAIL	FAIL	0	group-null	network-null
P30049	NET	ATPD	unkPHDEP	FAIL	FAIL	FAIL	FAIL	FAIL	FAIL	FAIL	FAIL	FAIL	FAIL	0	group-null	network-null
P61077	ET	UB2D3	unkPHDEP	FAIL	FAIL	FAIL	FAIL	FAIL	FAIL	FAIL	FAIL	FAIL	FAIL	0	group-null	network-null
Q8NCP5	NET	ZBT44	unkPHDEP	FAIL	FAIL	FAIL	FAIL	PASS	FAIL	FAIL	FAIL	FAIL	FAIL	1	Q8NCP5-H45	network-null
Q5VZ89	NET	DEN4C	unkPHDEP	PASS	PASS	PASS	PASS	PASS	PASS	PASS	PASS	PASS	PASS	10	Q5VZ89-D1773-E346-D639-D646-E820-E1506	Q5VZ89-R1847-E1506-E752-R1694-H421-E1505-D1868-R748-H777-D819-R824-D488-E820-D1504-R1901-D1773
Q9UKJ1	NET	PILRA	unkPHDEP	FAIL	FAIL	FAIL	FAIL	FAIL	FAIL	FAIL	FAIL	FAIL	FAIL	0	group-null	network-null
Q9BYE9	NET	CDHR2	unkPHDEP	PASS	PASS	PASS	PASS	PASS	PASS	PASS	PASS	PASS	PASS	10	Q9BYE9-D208-D395-D397-E706-D722-D837-D1024-E37-E596-E820	Q9BYE9-R305-D837-D152-D150-E313-D397-D455-D1024-D208-D957-R650-E596-D898-E706-D800-E37-D722-D395-D233-E135-D269-D267-E323-D345-E252-D507-D509-D562-D609-D611-D669-D687-D720-D835-D955
Q86TS7	NET	U730	unkPHDEP	FAIL	FAIL	FAIL	FAIL	FAIL	FAIL	FAIL	FAIL	FAIL	FAIL	0	group-null	network-null
Q9NUK0	NET	MBNL3	unkPHDEP	FAIL	FAIL	FAIL	FAIL	PASS	FAIL	FAIL	FAIL	FAIL	FAIL	1	Q9NUK0-H199	network-null
P06401	NET	PRGR	unkPHDEP	PASS	FAIL	FAIL	FAIL	PASS	FAIL	PASS	FAIL	FAIL	FAIL	3	P06401-H703	P06401-E817-R869
Q6L8H2	NET	KRA53	unkPHDEP	FAIL	FAIL	FAIL	FAIL	FAIL	FAIL	FAIL	FAIL	FAIL	FAIL	0	group-null	network-null
P62244	NET	RS15A	unkPHDEP	PASS	FAIL	FAIL	FAIL	FAIL	FAIL	FAIL	FAIL	FAIL	FAIL	1	group-null	P62244-H113-D112
Q15651	NET	HMGN3	unkPHDEP	FAIL	FAIL	FAIL	FAIL	FAIL	FAIL	FAIL	FAIL	FAIL	FAIL	0	group-null	network-null
Q8NDX5	NET	PHC3	unkPHDEP	FAIL	FAIL	FAIL	FAIL	FAIL	FAIL	FAIL	FAIL	FAIL	FAIL	0	group-null	network-null
Q9C0A6	ET	SETD5	unkPHDEP	FAIL	FAIL	FAIL	FAIL	FAIL	FAIL	FAIL	FAIL	FAIL	FAIL	0	group-null	network-null
O43610	NET	SPY3	unkPHDEP	FAIL	FAIL	FAIL	FAIL	FAIL	FAIL	FAIL	FAIL	FAIL	FAIL	0	group-null	network-null
O43447	ET	PPIH	unkPHDEP	PASS	FAIL	FAIL	FAIL	FAIL	FAIL	FAIL	FAIL	FAIL	FAIL	1	group-null	O43447-D78-H66
Q5T848	NET	GP158	unkPHDEP	PASS	FAIL	PASS	PASS	PASS	PASS	PASS	PASS	PASS	PASS	9	Q5T848-D431-K502-E620	Q5T848-E620-H628-E299-H650-E586-R301
Q9BXL5	NET	HEMGN	unkPHDEP	FAIL	FAIL	FAIL	FAIL	FAIL	FAIL	FAIL	FAIL	FAIL	FAIL	0	group-null	network-null
Q6ZSZ5	NET	ARHGI	unkPHDEP	PASS	FAIL	PASS	PASS	PASS	PASS	PASS	PASS	PASS	FAIL	8	Q6ZSZ5-H502	Q6ZSZ5-E1022-E459-R602-H462-R809-H502
P01133	NET	EGF	unkPHDEP	PASS	FAIL	PASS	PASS	PASS	PASS	PASS	PASS	PASS	FAIL	8	P01133-H82	P01133-D650-E537-K712-D695-E624-D616-H530
Q96S21	NET	RB40C	unkPHDEP	PASS	FAIL	FAIL	PASS	PASS	PASS	PASS	PASS	FAIL	FAIL	6	Q96S21-K27	Q96S21-D69-K27
Q15404	NET	RSU1	unkPHDEP	PASS	FAIL	FAIL	FAIL	FAIL	FAIL	FAIL	FAIL	FAIL	PASS	2	Q15404-D168	Q15404-R191-D168
Q9UL58	NET	ZN215	unkPHDEP	PASS	FAIL	FAIL	FAIL	PASS	FAIL	PASS	FAIL	FAIL	FAIL	3	Q9UL58-H508	Q9UL58-R48-E45
Q9Y2K1	NET	ZBTB1	unkPHDEP	FAIL	FAIL	FAIL	FAIL	PASS	FAIL	FAIL	FAIL	FAIL	FAIL	1	Q9Y2K1-H438	network-null
Q5VWN6	NET	TASO2	unkPHDEP	PASS	FAIL	PASS	FAIL	PASS	PASS	PASS	FAIL	PASS	PASS	7	Q5VWN6-D758-K2252-H2319-E2322	Q5VWN6-E2322-D2361-H2319
P17017	NET	ZNF14	unkPHDEP	FAIL	FAIL	FAIL	FAIL	PASS	FAIL	FAIL	FAIL	FAIL	FAIL	1	P17017-H521	network-null
Q14586	NET	ZN267	unkPHDEP	FAIL	FAIL	FAIL	FAIL	PASS	FAIL	FAIL	FAIL	FAIL	FAIL	1	Q14586-H538	network-null
Q14112	NET	NID2	unkPHDEP	PASS	FAIL	PASS	PASS	PASS	PASS	PASS	PASS	PASS	PASS	9	Q14112-D112-H66-H1327-D1332	Q14112-D1247-D1332-H1330-R683-E1256-E668-H614
Q8NC06	NET	ACBD4	unkPHDEP	FAIL	FAIL	FAIL	FAIL	PASS	FAIL	FAIL	FAIL	FAIL	FAIL	1	Q8NC06-K69	network-null
Q08AI8	NET	MB214	unkPHDEP	PASS	PASS	PASS	PASS	PASS	PASS	PASS	PASS	PASS	FAIL	9	Q08AI8-E40-E82-D276-D412	Q08AI8-R323-D412-D313
Q02083	ET	NAAA	yesPHDEP	PASS	PASS	PASS	PASS	PASS	PASS	PASS	PASS	PASS	PASS	10	Q02083-E285-E121-D158-D194-E195-H213	Q02083-R142-R300-R196-D289-H140-D145-E285-D194-E98-R221-E121-D158-R263-R47
Q15293	NET	RCN1	unkPHDEP	PASS	FAIL	FAIL	FAIL	FAIL	FAIL	FAIL	FAIL	FAIL	PASS	2	Q15293-E268	Q15293-E304-D257-D179-E268-D216-E190-D293-E227
Q9H467	NET	CUED2	unkPHDEP	FAIL	FAIL	FAIL	FAIL	FAIL	FAIL	FAIL	FAIL	FAIL	FAIL	0	group-null	network-null
Q9Y5Q6	NET	INSL5	unkPHDEP	FAIL	FAIL	FAIL	FAIL	FAIL	FAIL	FAIL	FAIL	FAIL	FAIL	0	group-null	network-null
A8K0S8	NET	ME3L2	unkPHDEP	PASS	FAIL	FAIL	FAIL	PASS	FAIL	PASS	FAIL	FAIL	FAIL	3	A8K0S8-H63	A8K0S8-D130-H63
Q96MY1	NET	NOL4L	unkPHDEP	FAIL	FAIL	FAIL	FAIL	FAIL	FAIL	FAIL	FAIL	FAIL	FAIL	0	group-null	network-null
O95866	NET	G6B	unkPHDEP	FAIL	FAIL	FAIL	FAIL	FAIL	FAIL	FAIL	FAIL	FAIL	FAIL	0	group-null	network-null
P35558	ET	PCKGC	unkPHDEP	PASS	PASS	PASS	PASS	PASS	PASS	PASS	PASS	PASS	PASS	10	P35558-E159-E263-E329-D84-K244-D478	P35558-D417-H194-R249-H221-D478-E588-K244-D84-K290-D162-H264-E306-E329-D310-R87-K243-E263-D311-H513-H452-E159-D81-E52
Q9NXH9	ET	TRM1	unkPHDEP	PASS	PASS	PASS	PASS	PASS	PASS	PASS	PASS	PASS	PASS	10	Q9NXH9-E59-E158-H480	Q9NXH9-R169-R323-H403-D83-R82-D231-E158-R293-E289-E59-H480-R166-E173-K487-E438-R427
Q9Y5V3	NET	MAGD1	unkPHDEP	PASS	FAIL	FAIL	PASS	FAIL	FAIL	FAIL	FAIL	FAIL	FAIL	2	group-null	Q9Y5V3-R515-D486-E511-R637
Q93070	ET	NAR4	unkPHDEP	PASS	PASS	PASS	PASS	PASS	PASS	PASS	PASS	PASS	FAIL	9	Q93070-D86-K157-E251	Q93070-H160-D64-D63-R203-K157-D86
Q14542	ET	S29A2	unkPHDEP	PASS	FAIL	FAIL	FAIL	FAIL	FAIL	FAIL	FAIL	FAIL	FAIL	1	group-null	Q14542-D341-R345
Q8NG75	NET	OR5T1	unkPHDEP	PASS	FAIL	PASS	PASS	PASS	PASS	PASS	PASS	PASS	PASS	9	Q8NG75-D82-E123-D133-E219-H264	Q8NG75-H167-E123-H264-E219-D82-H171-H256-H188
Q7Z4L9	NET	PPR42	unkPHDEP	FAIL	FAIL	FAIL	FAIL	FAIL	FAIL	FAIL	FAIL	FAIL	FAIL	0	group-null	network-null
P35318	NET	ADML	unkPHDEP	FAIL	FAIL	FAIL	FAIL	FAIL	FAIL	FAIL	FAIL	FAIL	FAIL	0	group-null	network-null
Q9Y236	NET	OSGI2	unkPHDEP	PASS	PASS	PASS	PASS	PASS	PASS	PASS	PASS	PASS	FAIL	9	Q9Y236-H94-D468	Q9Y236-H94-K475-R472-D90-E148
Q9NZH4	NET	PTTG3	unkPHDEP	FAIL	FAIL	FAIL	FAIL	FAIL	FAIL	FAIL	FAIL	FAIL	FAIL	0	group-null	network-null
P17405	ET	ASM	unkPHDEP	PASS	PASS	PASS	PASS	PASS	PASS	PASS	PASS	PASS	PASS	10	P17405-H210-D212-H427-E466-D253-H321-E322-H461-K578	P17405-H461-D212-H210-E464-D515-H321-H459-D253-D208-R498-H427-R230-K578-H284-E322-E466-H423-D463-H511-D280-H516
O60906	ET	NSMA	unkPHDEP	PASS	PASS	PASS	PASS	PASS	PASS	PASS	PASS	PASS	PASS	10	O60906-E48-E378-H72-H151-D238-D271-E273-H375	O60906-R236-H375-H151-D111-H138-H272-E378-D271-D178-E48-R152-D199-H136-K116-D238-H72-R29-D146
P09669	NET	COX6C	unkPHDEP	FAIL	FAIL	FAIL	FAIL	FAIL	FAIL	FAIL	FAIL	FAIL	FAIL	0	group-null	network-null
P14927	NET	QCR7	unkPHDEP	FAIL	FAIL	FAIL	FAIL	FAIL	FAIL	FAIL	FAIL	FAIL	FAIL	0	group-null	network-null
Q14669	ET	TRIPC	unkPHDEP	PASS	PASS	PASS	PASS	PASS	FAIL	PASS	FAIL	PASS	PASS	8	Q14669-E1157-E726-H1273-E1633	Q14669-D1710-R864-R820-R1560-K1706-H1479-R1547
O43504	NET	LTOR5	unkPHDEP	FAIL	FAIL	FAIL	FAIL	FAIL	FAIL	FAIL	FAIL	FAIL	FAIL	0	group-null	network-null
Q92538	NET	GBF1	unkPHDEP	PASS	FAIL	PASS	PASS	PASS	PASS	PASS	PASS	PASS	PASS	9	Q92538-D1679-E1758-D543-K700	Q92538-E537-D1052-R1205-D545-R1198-R488-K700-E1158-D543-K492-E496
Q8IZF7	NET	AGRF2	unkPHDEP	PASS	FAIL	FAIL	FAIL	PASS	PASS	PASS	FAIL	FAIL	PASS	5	Q8IZF7-D499-H291-H485	Q8IZF7-H485-E468
Q8N729	NET	NPW	unkPHDEP	FAIL	FAIL	FAIL	FAIL	FAIL	FAIL	FAIL	FAIL	FAIL	FAIL	0	group-null	network-null
P63244	NET	RACK1	unkPHDEP	PASS	FAIL	FAIL	FAIL	PASS	PASS	PASS	FAIL	FAIL	FAIL	4	P63244-H14-H104-H147	P63244-K175-H147-H191
Q9NRJ2	NET	GSAS1	unkPHDEP	FAIL	FAIL	FAIL	FAIL	FAIL	FAIL	FAIL	FAIL	FAIL	FAIL	0	group-null	network-null
O43301	NET	HS12A	unkPHDEP	PASS	PASS	PASS	PASS	PASS	PASS	PASS	PASS	PASS	PASS	10	O43301-D315-K516-E238-D322-E337-H550	O43301-D352-D315-D322-E238-E337-K390-K212-E240-K140-D62-H326-K98
A0A0J9YXY3	NET	TVB62	unkPHDEP	FAIL	FAIL	FAIL	FAIL	FAIL	FAIL	FAIL	FAIL	FAIL	FAIL	0	group-null	network-null
Q9H0N0	NET	RAB6C	unkPHDEP	PASS	FAIL	FAIL	FAIL	PASS	PASS	PASS	FAIL	FAIL	FAIL	4	Q9H0N0-K26-D68	Q9H0N0-D68-K26
P55771	NET	PAX9	unkPHDEP	FAIL	FAIL	FAIL	FAIL	FAIL	FAIL	FAIL	FAIL	FAIL	FAIL	0	group-null	network-null
Q16775	ET	GLO2	unkPHDEP	PASS	PASS	PASS	PASS	PASS	PASS	PASS	PASS	PASS	PASS	10	Q16775-H107-H221-E266	Q16775-H221-H102-H162-D182-H158-H107-D77-E266
Q9NR48	ET	ASH1L	unkPHDEP	FAIL	FAIL	FAIL	FAIL	FAIL	FAIL	FAIL	FAIL	FAIL	FAIL	0	group-null	network-null
Q8NAF0	NET	ZN579	unkPHDEP	FAIL	FAIL	FAIL	FAIL	PASS	FAIL	FAIL	FAIL	FAIL	FAIL	1	Q8NAF0-H248	network-null
Q9UK76	NET	JUPI1	unkPHDEP	FAIL	FAIL	FAIL	FAIL	FAIL	FAIL	FAIL	FAIL	FAIL	FAIL	0	group-null	network-null
Q8HWS3	NET	RFX6	unkPHDEP	PASS	FAIL	PASS	PASS	PASS	FAIL	PASS	FAIL	PASS	FAIL	6	Q8HWS3-E537	Q8HWS3-E537-D319-E530-K372-H271-R385-D313
P22079	ET	PERL	unkPHDEP	PASS	PASS	PASS	PASS	PASS	PASS	PASS	PASS	PASS	PASS	10	P22079-D229-E235-E470-D227-K267-D305-H494-K522	P22079-D233-H226-R414-D560-R68-D370-E72-D227-D265-D305-H494-R279-D549-R640-R294-H376-K267-H76-D229-H561-R388-R559-K243-D608-D210-D641-R570-E533-E470-D338-E235-R184-R213-E616-D510-R557-H383-D643-R193-H390-R139-R514
P51884	NET	LUM	unkPHDEP	FAIL	FAIL	FAIL	FAIL	PASS	FAIL	FAIL	FAIL	FAIL	FAIL	1	P51884-D190	network-null
A5PL33	NET	KRBA1	unkPHDEP	FAIL	FAIL	FAIL	FAIL	FAIL	FAIL	FAIL	FAIL	FAIL	FAIL	0	group-null	network-null
Q16739	ET	CEGT	unkPHDEP	PASS	PASS	PASS	PASS	PASS	PASS	PASS	PASS	PASS	PASS	10	Q16739-K57-E235-E295-E357	Q16739-E295-E357-R356-R195-K124-D330-E235-H26-H322-H169
Q8NGN7	NET	O10D4	unkPHDEP	PASS	FAIL	PASS	PASS	PASS	FAIL	PASS	FAIL	PASS	PASS	7	Q8NGN7-D68-D178	Q8NGN7-H103-H153-D178-D68-H242
Q07960	NET	RHG01	unkPHDEP	PASS	PASS	FAIL	PASS	PASS	FAIL	PASS	FAIL	FAIL	FAIL	5	Q07960-K319	Q07960-H162-D214-K319-K84-D78
P40394	ET	ADH7	unkPHDEP	PASS	PASS	PASS	PASS	PASS	PASS	PASS	PASS	PASS	PASS	10	P40394-H80-E81-D165	P40394-D62-R141-R381-E81-E48-H80
O96011	NET	PX11B	unkPHDEP	PASS	FAIL	PASS	FAIL	FAIL	FAIL	FAIL	FAIL	FAIL	PASS	3	O96011-D138	O96011-D210-R56-D138-D100-R60
Q8NGQ4	NET	O10Q1	unkPHDEP	PASS	FAIL	PASS	PASS	PASS	PASS	PASS	PASS	PASS	PASS	9	Q8NGQ4-E74-D125-D185-D115-H200	Q8NGQ4-D115-E74-D125-R126-H181-H249-D185
P0DSN6	NET	T2R33	unkPHDEP	PASS	FAIL	FAIL	FAIL	FAIL	FAIL	FAIL	FAIL	FAIL	FAIL	1	group-null	P0DSN6-H275-R55
Q969Q1	ET	TRI63	unkPHDEP	FAIL	FAIL	FAIL	FAIL	PASS	FAIL	FAIL	FAIL	FAIL	FAIL	1	Q969Q1-H151	network-null
Q13106	NET	ZN154	unkPHDEP	FAIL	FAIL	FAIL	FAIL	FAIL	FAIL	FAIL	FAIL	FAIL	FAIL	0	group-null	network-null
O14972	NET	VP26C	unkPHDEP	FAIL	FAIL	FAIL	FAIL	PASS	PASS	FAIL	FAIL	FAIL	FAIL	2	O14972-E217	network-null
A8MWP4	NET	YU008	unkPHDEP	FAIL	FAIL	FAIL	FAIL	FAIL	FAIL	FAIL	FAIL	FAIL	FAIL	0	group-null	network-null
Q9H9H4	NET	VP37B	unkPHDEP	FAIL	FAIL	FAIL	FAIL	FAIL	FAIL	FAIL	FAIL	FAIL	FAIL	0	group-null	network-null
O60844	NET	ZG16	unkPHDEP	FAIL	FAIL	FAIL	FAIL	FAIL	FAIL	FAIL	FAIL	FAIL	FAIL	0	group-null	network-null
Q8N2G6	NET	ZCH24	unkPHDEP	FAIL	FAIL	FAIL	FAIL	FAIL	FAIL	FAIL	FAIL	FAIL	FAIL	0	group-null	network-null
A6NDV4	NET	TMM8B	unkPHDEP	PASS	PASS	PASS	PASS	PASS	FAIL	PASS	FAIL	PASS	PASS	8	A6NDV4-D298-H410	A6NDV4-H276-H410-D298-H414
Q99583	NET	MNT	unkPHDEP	FAIL	FAIL	FAIL	FAIL	FAIL	FAIL	FAIL	FAIL	FAIL	FAIL	0	group-null	network-null
Q68DD2	ET	PA24F	unkPHDEP	PASS	FAIL	PASS	PASS	PASS	PASS	PASS	PASS	PASS	PASS	9	Q68DD2-D116-E324-E467-E111-D680-D700-D706	Q68DD2-E512-D663-D706-E515-K107-E570-H103-R697-H180-H762-D131-E324-R629-R610
Q13111	NET	CAF1A	unkPHDEP	FAIL	FAIL	FAIL	FAIL	FAIL	FAIL	FAIL	FAIL	FAIL	FAIL	0	group-null	network-null
Q8TBZ9	NET	TEX47	unkPHDEP	FAIL	FAIL	FAIL	FAIL	FAIL	FAIL	FAIL	FAIL	FAIL	FAIL	0	group-null	network-null
P43628	NET	KI2L3	unkPHDEP	FAIL	FAIL	FAIL	FAIL	FAIL	FAIL	FAIL	FAIL	FAIL	FAIL	0	group-null	network-null
Q96ST8	NET	CEP89	unkPHDEP	FAIL	FAIL	FAIL	FAIL	FAIL	FAIL	FAIL	FAIL	FAIL	FAIL	0	group-null	network-null
Q7L8L6	NET	FAKD5	unkPHDEP	PASS	PASS	PASS	PASS	PASS	PASS	PASS	PASS	PASS	FAIL	9	Q7L8L6-H283-H370-K432	Q7L8L6-H128-D249-H283-D589-K721-E317-D429-E457
Q9GZU5	NET	NYX	unkPHDEP	FAIL	FAIL	FAIL	FAIL	FAIL	FAIL	FAIL	FAIL	FAIL	FAIL	0	group-null	network-null
Q9BXQ6	NET	T121B	unkPHDEP	PASS	PASS	PASS	PASS	PASS	PASS	PASS	PASS	PASS	FAIL	9	Q9BXQ6-D216-D402	Q9BXQ6-D402-D216-K328-D405-R485-D234-D478
A0A075B767	ET	PAL4H	unkPHDEP	FAIL	FAIL	FAIL	FAIL	PASS	PASS	FAIL	FAIL	FAIL	FAIL	2	A0A075B767-H92	network-null
Q96RY7	NET	IF140	unkPHDEP	PASS	FAIL	PASS	PASS	PASS	PASS	PASS	PASS	PASS	PASS	9	Q96RY7-D44-H490-H708-H930-H1424	Q96RY7-H708-D122-E709-D761-H102
A0A1B0GUA7	NET	TEX51	unkPHDEP	FAIL	FAIL	FAIL	FAIL	FAIL	FAIL	FAIL	FAIL	FAIL	FAIL	0	group-null	network-null
Q9GZM3	NET	RPB1B	unkPHDEP	FAIL	FAIL	FAIL	FAIL	FAIL	FAIL	FAIL	FAIL	FAIL	FAIL	0	group-null	network-null
Q9UKL4	NET	CXD2	unkPHDEP	PASS	FAIL	FAIL	PASS	FAIL	FAIL	FAIL	FAIL	FAIL	FAIL	2	group-null	Q9UKL4-H75-R34-E210-K250
Q8NC54	NET	KCT2	unkPHDEP	FAIL	FAIL	FAIL	FAIL	FAIL	FAIL	FAIL	FAIL	FAIL	FAIL	0	group-null	network-null
O96006	ET	ZBED1	unkPHDEP	PASS	FAIL	FAIL	FAIL	PASS	FAIL	PASS	FAIL	FAIL	FAIL	3	O96006-K480-E571	O96006-R478-D199-R633-D476
P85037	NET	FOXK1	unkPHDEP	FAIL	FAIL	FAIL	FAIL	FAIL	FAIL	FAIL	FAIL	FAIL	FAIL	0	group-null	network-null
Q8TB96	NET	TIP	unkPHDEP	PASS	PASS	PASS	PASS	PASS	PASS	PASS	PASS	PASS	PASS	10	Q8TB96-D55-D63-D115-D170-D274-D346-D411-H493-D107-D162-D211-D219-D266-D338	Q8TB96-H207-D55-D268-H493-D274-D162-E157-D170-D411-D63-D403-D115-D107-K441-R529-D346-D211-D266-D338-H205-D219-E365-D156
O75319	ET	DUS11	unkPHDEP	PASS	FAIL	FAIL	PASS	PASS	FAIL	PASS	FAIL	FAIL	FAIL	4	O75319-K101	O75319-H198-D139
Q92616	NET	GCN1	unkPHDEP	PASS	FAIL	PASS	PASS	PASS	PASS	PASS	PASS	PASS	PASS	9	Q92616-E2571-E1443-H2149-H2236	Q92616-R1099-H2483-R845-R1394-D2666-E1443-E1436-E2452-D1167-R2409-R2443-R2022-K1395-E841-D2063-R1129-R1234-D1136-R1832-D1895-D1267
Q9BUT9	NET	MCRI2	unkPHDEP	FAIL	FAIL	FAIL	FAIL	FAIL	FAIL	FAIL	FAIL	FAIL	FAIL	0	group-null	network-null
Q8N6N2	NET	TTC9B	unkPHDEP	FAIL	FAIL	FAIL	FAIL	FAIL	FAIL	FAIL	FAIL	FAIL	FAIL	0	group-null	network-null
Q96G28	NET	CFA36	unkPHDEP	FAIL	FAIL	FAIL	FAIL	PASS	FAIL	FAIL	FAIL	FAIL	FAIL	1	Q96G28-H54	network-null
Q8N9X5	NET	TMM75	unkPHDEP	FAIL	FAIL	FAIL	FAIL	FAIL	FAIL	FAIL	FAIL	FAIL	FAIL	0	group-null	network-null
Q9Y5L5	NET	LENEP	unkPHDEP	FAIL	FAIL	FAIL	FAIL	FAIL	FAIL	FAIL	FAIL	FAIL	FAIL	0	group-null	network-null
Q8NI77	NET	KI18A	unkPHDEP	PASS	PASS	PASS	FAIL	FAIL	FAIL	FAIL	FAIL	FAIL	FAIL	3	group-null	Q8NI77-H229-R214-K119-D258-E161
Q9Y4F9	NET	RIPR2	unkPHDEP	FAIL	FAIL	FAIL	FAIL	PASS	PASS	FAIL	FAIL	FAIL	PASS	3	Q9Y4F9-E194-E941	network-null
Q13064	ET	MKRN3	unkPHDEP	FAIL	FAIL	FAIL	FAIL	FAIL	FAIL	FAIL	FAIL	FAIL	FAIL	0	group-null	network-null
P17661	NET	DESM	unkPHDEP	FAIL	FAIL	FAIL	FAIL	FAIL	FAIL	FAIL	FAIL	FAIL	FAIL	0	group-null	network-null
Q9UJ42	NET	GP160	unkPHDEP	PASS	FAIL	PASS	PASS	PASS	PASS	PASS	PASS	PASS	PASS	9	Q9UJ42-E56-D309	Q9UJ42-H109-D66-K35-E56-D119-D309
O43316	NET	PAX4	unkPHDEP	FAIL	FAIL	FAIL	FAIL	FAIL	FAIL	FAIL	FAIL	FAIL	FAIL	0	group-null	network-null
Q9NPR2	NET	SEM4B	unkPHDEP	PASS	PASS	PASS	PASS	PASS	PASS	PASS	PASS	PASS	FAIL	9	Q9NPR2-H426-H474	Q9NPR2-E266-K259-R47-R219-E248-D289-K305-D540-R281-R57-K475-E487-E660
A0A2R8Y4M4	NET	A0A2R8Y4M4	unkPHDEP	FAIL	FAIL	FAIL	FAIL	FAIL	FAIL	FAIL	FAIL	FAIL	FAIL	0	group-null	network-null
Q8WUN7	NET	UBTD2	unkPHDEP	FAIL	FAIL	FAIL	FAIL	FAIL	FAIL	FAIL	FAIL	FAIL	FAIL	0	group-null	network-null
Q13541	NET	4EBP1	unkPHDEP	FAIL	FAIL	FAIL	FAIL	FAIL	FAIL	FAIL	FAIL	FAIL	FAIL	0	group-null	network-null
Q8NG41	NET	NPB	unkPHDEP	FAIL	FAIL	FAIL	FAIL	FAIL	FAIL	FAIL	FAIL	FAIL	FAIL	0	group-null	network-null
A6NGB0	NET	T191C	unkPHDEP	FAIL	FAIL	FAIL	FAIL	FAIL	FAIL	FAIL	FAIL	FAIL	FAIL	0	group-null	network-null
Q5SVQ8	NET	ZBT41	unkPHDEP	FAIL	FAIL	FAIL	FAIL	PASS	FAIL	FAIL	FAIL	FAIL	FAIL	1	Q5SVQ8-H407-H621	network-null
Q9BYR8	NET	KRA31	unkPHDEP	FAIL	FAIL	FAIL	FAIL	FAIL	FAIL	FAIL	FAIL	FAIL	FAIL	0	group-null	network-null
P01848	NET	TRAC	unkPHDEP	FAIL	FAIL	FAIL	FAIL	FAIL	FAIL	FAIL	FAIL	FAIL	FAIL	0	group-null	network-null
Q71H61	NET	ILDR2	unkPHDEP	FAIL	FAIL	FAIL	FAIL	FAIL	FAIL	FAIL	FAIL	FAIL	PASS	1	Q71H61-D129	network-null
O43556	NET	SGCE	unkPHDEP	FAIL	FAIL	FAIL	FAIL	FAIL	FAIL	FAIL	FAIL	FAIL	FAIL	0	group-null	network-null
P0DPF6	NET	CB27B	unkPHDEP	FAIL	FAIL	FAIL	FAIL	FAIL	FAIL	FAIL	FAIL	FAIL	FAIL	0	group-null	network-null
Q8IWL3	NET	HSC20	unkPHDEP	FAIL	FAIL	FAIL	FAIL	FAIL	FAIL	FAIL	FAIL	FAIL	FAIL	0	group-null	network-null
Q16204	NET	CCDC6	unkPHDEP	FAIL	FAIL	FAIL	FAIL	FAIL	FAIL	FAIL	FAIL	FAIL	FAIL	0	group-null	network-null
O14514	NET	AGRB1	unkPHDEP	PASS	FAIL	FAIL	FAIL	PASS	PASS	PASS	FAIL	FAIL	FAIL	4	O14514-D1173-E1176	O14514-H1184-D1173-E1032-E1176
Q96T92	NET	INSM2	unkPHDEP	FAIL	FAIL	FAIL	FAIL	FAIL	FAIL	FAIL	FAIL	FAIL	FAIL	0	group-null	network-null
Q96FC9	ET	DDX11	unkPHDEP	PASS	FAIL	FAIL	FAIL	PASS	PASS	PASS	FAIL	FAIL	FAIL	4	Q96FC9-K228	Q96FC9-D393-K50
Q8NH61	NET	O51F2	unkPHDEP	PASS	FAIL	PASS	PASS	PASS	PASS	PASS	PASS	PASS	PASS	9	Q8NH61-D84-E125-D135-H190	Q8NH61-E125-H190-D197-D84-H258
O75817	NET	POP7	unkPHDEP	FAIL	FAIL	FAIL	FAIL	FAIL	FAIL	FAIL	FAIL	FAIL	PASS	1	O75817-D109	network-null
Q6S545	NET	POTEH	unkPHDEP	PASS	PASS	PASS	PASS	PASS	PASS	PASS	PASS	PASS	PASS	10	Q6S545-K249-H181	Q6S545-D339-D240-H215-R343-K249-R244-D273-D207-H181-R211
P20592	NET	MX2	unkPHDEP	PASS	FAIL	FAIL	FAIL	PASS	PASS	PASS	FAIL	FAIL	FAIL	4	P20592-E346-H560	P20592-D225-D283-R288-K131
O60890	NET	OPHN1	unkPHDEP	FAIL	FAIL	FAIL	FAIL	FAIL	FAIL	FAIL	FAIL	FAIL	FAIL	0	group-null	network-null
P04432	NET	KVD39	unkPHDEP	FAIL	FAIL	FAIL	FAIL	FAIL	FAIL	FAIL	FAIL	FAIL	FAIL	0	group-null	network-null
O75398	NET	DEAF1	unkPHDEP	FAIL	FAIL	FAIL	FAIL	PASS	PASS	FAIL	FAIL	FAIL	FAIL	2	O75398-H536	network-null
Q9NX70	NET	MED29	unkPHDEP	FAIL	FAIL	FAIL	FAIL	FAIL	FAIL	FAIL	FAIL	FAIL	FAIL	0	group-null	network-null
Q99645	NET	EPYC	unkPHDEP	FAIL	FAIL	FAIL	FAIL	FAIL	FAIL	FAIL	FAIL	FAIL	FAIL	0	group-null	network-null
O15034	NET	RIMB2	unkPHDEP	FAIL	FAIL	FAIL	FAIL	FAIL	FAIL	FAIL	FAIL	FAIL	FAIL	0	group-null	network-null
Q9BY11	NET	PACN1	unkPHDEP	FAIL	FAIL	FAIL	FAIL	FAIL	FAIL	FAIL	FAIL	FAIL	PASS	1	Q9BY11-D109	network-null
Q96C55	NET	ZN524	unkPHDEP	FAIL	FAIL	FAIL	FAIL	FAIL	FAIL	FAIL	FAIL	FAIL	FAIL	0	group-null	network-null
P0C7X0	NET	F90AO	unkPHDEP	FAIL	FAIL	FAIL	FAIL	PASS	FAIL	FAIL	FAIL	FAIL	FAIL	1	P0C7X0-H52	network-null
Q6TDU7	NET	CASC1	unkPHDEP	PASS	PASS	PASS	PASS	PASS	PASS	PASS	PASS	PASS	PASS	10	Q6TDU7-D61-E83-H497-K587	Q6TDU7-E126-R711-D389-E592-K179-R251-H678-H673-D61-E68-H497
Q8NEN9	NET	PDZD8	unkPHDEP	PASS	FAIL	FAIL	FAIL	PASS	FAIL	PASS	FAIL	FAIL	FAIL	3	Q8NEN9-H708-H841	Q8NEN9-E126-R447-H283-D788-R1032-D1100-D414-R332
P48067	ET	SC6A9	unkPHDEP	PASS	FAIL	FAIL	PASS	PASS	PASS	PASS	PASS	FAIL	FAIL	6	P48067-E157-E446-D559	P48067-E157-E478-D559
Q8NHP1	ET	ARK74	unkPHDEP	PASS	PASS	PASS	PASS	PASS	FAIL	PASS	FAIL	PASS	FAIL	7	Q8NHP1-E149	Q8NHP1-K77-H113-D44
A0A087WUL8	NET	NBPFJ	unkPHDEP	FAIL	FAIL	FAIL	FAIL	FAIL	FAIL	FAIL	FAIL	FAIL	FAIL	0	group-null	network-null
Q8WVZ1	ET	ZDH19	unkPHDEP	PASS	FAIL	FAIL	FAIL	PASS	PASS	PASS	FAIL	FAIL	FAIL	4	Q8WVZ1-H120	Q8WVZ1-H120-H100
Q969S3	NET	ZN622	unkPHDEP	PASS	FAIL	FAIL	FAIL	PASS	PASS	PASS	FAIL	FAIL	PASS	5	Q969S3-H91-H28	Q969S3-H22-H28
Q8NCK3	NET	ZN485	unkPHDEP	FAIL	FAIL	FAIL	FAIL	PASS	FAIL	FAIL	FAIL	FAIL	FAIL	1	Q8NCK3-H148-H204-H260	network-null
Q9Y6M1	NET	IF2B2	unkPHDEP	FAIL	FAIL	FAIL	FAIL	PASS	PASS	FAIL	FAIL	FAIL	PASS	3	Q9Y6M1-E338-H564	network-null
Q6PI48	ET	SYDM	unkPHDEP	PASS	PASS	PASS	PASS	PASS	FAIL	PASS	FAIL	PASS	PASS	8	Q6PI48-K247-D282-E284-D528	Q6PI48-D282-D334-H526-R174-D528-R542-D600-K247-D177-E284-H578-R456
Q96KV6	NET	BT2A3	unkPHDEP	FAIL	FAIL	FAIL	FAIL	FAIL	FAIL	FAIL	FAIL	FAIL	FAIL	0	group-null	network-null
Q8NGX1	NET	O2T34	unkPHDEP	PASS	FAIL	PASS	PASS	PASS	PASS	PASS	PASS	PASS	PASS	9	Q8NGX1-D75-D126-E116-D160-E185	Q8NGX1-H109-E185-D276-D75-E116-H249
Q09428	NET	ABCC8	unkPHDEP	PASS	PASS	PASS	PASS	PASS	PASS	PASS	PASS	PASS	PASS	10	Q09428-D29-R74-E91-E128-E186-D310-K1022-D1030-E1086-E1140-H103-E382-D853-E1252	Q09428-E1140-R495-D29-R168-E1248-D310-E91-K510-H71-R74-H36-K150-E729-H105-D1132-E515-R306-E88-E1252-K1022-R526-R1214-E128-H1023-H103-R1418-E186-E529-H1097-K153
Q9NP66	NET	HM20A	unkPHDEP	FAIL	FAIL	FAIL	FAIL	FAIL	FAIL	FAIL	FAIL	FAIL	FAIL	0	group-null	network-null
P62701	NET	RS4X	unkPHDEP	PASS	PASS	PASS	PASS	PASS	FAIL	PASS	FAIL	PASS	FAIL	7	P62701-K125	P62701-R191-D212-D73-K122-D143-D88-H36
Q9H9P8	ET	L2HDH	unkPHDEP	PASS	PASS	PASS	PASS	PASS	PASS	PASS	PASS	PASS	FAIL	9	Q9H9P8-K109-K136-E176	Q9H9P8-R277-K136-R335-H314-D347-R436-D264-H434-D186
Q8N945	NET	PRLD2	unkPHDEP	FAIL	FAIL	FAIL	FAIL	FAIL	FAIL	FAIL	FAIL	FAIL	FAIL	0	group-null	network-null
Q9BS18	NET	APC13	unkPHDEP	FAIL	FAIL	FAIL	FAIL	FAIL	FAIL	FAIL	FAIL	FAIL	FAIL	0	group-null	network-null
O75425	NET	MSPD3	unkPHDEP	PASS	FAIL	FAIL	FAIL	FAIL	FAIL	FAIL	FAIL	FAIL	FAIL	1	group-null	O75425-D110-H98
Q8N988	NET	ZN557	unkPHDEP	FAIL	FAIL	FAIL	FAIL	PASS	FAIL	FAIL	FAIL	FAIL	FAIL	1	Q8N988-H191	network-null
P82932	NET	RT06	unkPHDEP	FAIL	FAIL	FAIL	FAIL	PASS	FAIL	FAIL	FAIL	FAIL	FAIL	1	P82932-H58	network-null
O43734	ET	CIKS	unkPHDEP	PASS	FAIL	PASS	FAIL	PASS	PASS	PASS	FAIL	PASS	PASS	7	O43734-D441	O43734-H491-D441-D478
P57055	NET	DSCR6	unkPHDEP	FAIL	FAIL	FAIL	FAIL	FAIL	FAIL	FAIL	FAIL	FAIL	FAIL	0	group-null	network-null
Q9UJX2	NET	CDC23	unkPHDEP	PASS	FAIL	FAIL	FAIL	PASS	FAIL	PASS	FAIL	FAIL	PASS	4	Q9UJX2-E374	Q9UJX2-R46-D168
Q7Z7J7	NET	LHPL4	unkPHDEP	FAIL	FAIL	FAIL	FAIL	FAIL	FAIL	FAIL	FAIL	FAIL	FAIL	0	group-null	network-null
Q8N7B9	NET	EFCB3	unkPHDEP	PASS	FAIL	FAIL	FAIL	PASS	PASS	PASS	FAIL	FAIL	PASS	5	Q8N7B9-D107-E91	Q8N7B9-D107-D96
Q14964	NET	RB39A	unkPHDEP	PASS	FAIL	FAIL	FAIL	PASS	PASS	PASS	FAIL	FAIL	FAIL	4	Q14964-K21-D68	Q14964-K21-D68
Q6IF99	NET	O10K2	unkPHDEP	PASS	PASS	PASS	PASS	PASS	PASS	PASS	PASS	PASS	PASS	10	Q6IF99-D121-D180-E70	Q6IF99-D180-H176-D271-H251-H111-E70-D121-H244
P62917	NET	RL8	unkPHDEP	PASS	PASS	PASS	FAIL	PASS	PASS	PASS	FAIL	PASS	FAIL	7	P62917-E36	P62917-E36-E117-R30-R163
Q5JPB2	NET	ZN831	unkPHDEP	FAIL	FAIL	FAIL	FAIL	FAIL	FAIL	FAIL	FAIL	FAIL	FAIL	0	group-null	network-null
Q7RTS7	NET	K2C74	unkPHDEP	FAIL	FAIL	FAIL	FAIL	FAIL	FAIL	FAIL	FAIL	FAIL	FAIL	0	group-null	network-null
Q8N283	NET	ANR35	unkPHDEP	PASS	FAIL	FAIL	FAIL	PASS	PASS	PASS	FAIL	FAIL	FAIL	4	Q8N283-H740	Q8N283-H92-H125-D117-D150
Q12893	NET	TM115	unkPHDEP	FAIL	FAIL	FAIL	FAIL	PASS	PASS	FAIL	FAIL	FAIL	FAIL	2	Q12893-E69-K150	network-null
Q8IY82	NET	DRC7	unkPHDEP	PASS	PASS	PASS	PASS	PASS	PASS	PASS	PASS	PASS	PASS	10	Q8IY82-D188-D501-R525-D603-D321-H507-E543-H845	Q8IY82-R483-R583-E590-D321-R562-K127-H514-R541-H302-E550-E91-D485-R607-R525-E543-D501-H507-R703-H710
Q96IR3	NET	YV007	unkPHDEP	FAIL	FAIL	FAIL	FAIL	FAIL	FAIL	FAIL	FAIL	FAIL	FAIL	0	group-null	network-null
O43597	NET	SPY2	unkPHDEP	FAIL	FAIL	FAIL	FAIL	FAIL	FAIL	FAIL	FAIL	FAIL	FAIL	0	group-null	network-null
Q2M2I3	NET	FA83E	unkPHDEP	PASS	FAIL	FAIL	FAIL	FAIL	FAIL	FAIL	FAIL	FAIL	FAIL	1	group-null	Q2M2I3-D214-R216
O15264	ET	MK13	unkPHDEP	PASS	PASS	PASS	PASS	PASS	PASS	PASS	PASS	PASS	FAIL	9	O15264-H142-H148-H305	O15264-R296-H142-D205-H148-E192-K136-E317-E215
Q8NFU1	NET	BEST2	unkPHDEP	FAIL	FAIL	FAIL	FAIL	PASS	FAIL	FAIL	FAIL	FAIL	FAIL	1	Q8NFU1-D304	network-null
Q9HBG7	NET	LY9	unkPHDEP	FAIL	FAIL	FAIL	FAIL	FAIL	FAIL	FAIL	FAIL	FAIL	FAIL	0	group-null	network-null
Q9UGF7	NET	O12D3	unkPHDEP	PASS	PASS	PASS	PASS	PASS	PASS	PASS	PASS	PASS	PASS	10	Q9UGF7-D68-E109-D119	Q9UGF7-D68-E109-D178-H174-H103-H157-H243-D270-K180
Q86V88	ET	MGDP1	unkPHDEP	PASS	PASS	PASS	PASS	PASS	PASS	PASS	PASS	PASS	FAIL	9	Q86V88-D11-D13-D122	Q86V88-E94-H103-D11-D122-D13-K100-D123
Q96M85	NET	YV008	unkPHDEP	FAIL	FAIL	FAIL	FAIL	FAIL	FAIL	FAIL	FAIL	FAIL	FAIL	0	group-null	network-null
O95178	NET	NDUB2	unkPHDEP	FAIL	FAIL	FAIL	FAIL	FAIL	FAIL	FAIL	FAIL	FAIL	FAIL	0	group-null	network-null
Q96BY6	NET	DOC10	unkPHDEP	PASS	PASS	PASS	PASS	PASS	PASS	PASS	PASS	PASS	PASS	10	Q96BY6-D79-H1151-R1825-H502-K999-H1107-K1185-D1373-E1567-H1710-E1900	Q96BY6-D431-H1186-R1699-H502-D79-R1172-D363-D1715-H1107-E1160-E1900-H1725-K1061-E653-E1333-D1189-E745-E1790-R1543-E1679-R1825-E1106-R1872-K513-R393-D1677-R1218-E421-K2014-E1718-R2015-D1122-D441-K1150-H1105-H1972-H1710-R1159-K1180-E1582-K1185-E655-R1069-H1151-D706-H759-E54-D1068-K510-D744-K1899
P01116	ET	RASK	unkPHDEP	PASS	FAIL	FAIL	FAIL	PASS	PASS	PASS	FAIL	FAIL	FAIL	4	P01116-K16-D57	P01116-D57-K16
P09871	ET	C1S	unkPHDEP	FAIL	FAIL	FAIL	FAIL	PASS	PASS	FAIL	FAIL	FAIL	PASS	3	P09871-D236-D631	network-null
Q96GQ5	NET	RUSF1	unkPHDEP	PASS	PASS	PASS	PASS	PASS	PASS	PASS	PASS	PASS	PASS	10	Q96GQ5-D173-K162-H217-H271	Q96GQ5-H217-H350-K162-R291-H384-D173-H424-D231-D89-D97-D169-E315-H271
Q96DT5	NET	DYH11	unkPHDEP	FAIL	FAIL	FAIL	FAIL	PASS	PASS	FAIL	FAIL	FAIL	FAIL	2	Q96DT5-H2592-H2598-H2836-D2928-K2980-D3497-E3629-K4043-E4288-E4434-E4515-H177-E277-H613-E781-H1409-H1652-E1858-E2034-K2104-E2299	network-null
A6NNS2	ET	DRS7C	unkPHDEP	FAIL	FAIL	FAIL	FAIL	PASS	PASS	FAIL	FAIL	FAIL	FAIL	2	A6NNS2-K196	network-null
P26640	ET	SYVC	unkPHDEP	PASS	PASS	PASS	PASS	PASS	PASS	PASS	PASS	PASS	PASS	10	P26640-E820-D161-K290-D382-D544-D600-H852-D875-D920-H1188	P26640-D544-E671-H729-R923-H383-D1054-E539-H852-R366-D600-D362-K591-R723-D920-E1069-D668-E820-D382-H596-E1070-D788-R1058-K290-R633-H566-R369-D783-R470-D785
Q8ND71	NET	GIMA8	unkPHDEP	PASS	PASS	FAIL	FAIL	PASS	PASS	PASS	FAIL	FAIL	FAIL	5	Q8ND71-D42-K451-E513	Q8ND71-D65-K451-D302-K23-K260-D493-D68
Q86YN1	ET	DOPP1	unkPHDEP	PASS	PASS	PASS	FAIL	PASS	FAIL	PASS	FAIL	PASS	FAIL	6	Q86YN1-K77-H90	Q86YN1-R154-H160-K77-H90-R84
P32297	NET	ACHA3	unkPHDEP	PASS	FAIL	FAIL	PASS	FAIL	FAIL	FAIL	FAIL	FAIL	PASS	3	P32297-D93	P32297-K272-D169-D476-R239
Q8WUX1	ET	S38A5	yesPHDEP	PASS	PASS	PASS	PASS	PASS	PASS	PASS	PASS	PASS	FAIL	9	Q8WUX1-E149-E274-E323	Q8WUX1-R358-E323-H376-E149-H134-H272-R339-E274-R398-D399
Q9H902	NET	REEP1	unkPHDEP	FAIL	FAIL	FAIL	FAIL	FAIL	FAIL	FAIL	FAIL	FAIL	FAIL	0	group-null	network-null
P35125	ET	UBP6	unkPHDEP	PASS	PASS	FAIL	PASS	PASS	FAIL	PASS	FAIL	FAIL	PASS	6	P35125-D286-H252	P35125-D286-D145-D996-R161-R879-R106-H682-H636-H669
P09326	NET	CD48	unkPHDEP	FAIL	FAIL	FAIL	FAIL	FAIL	FAIL	FAIL	FAIL	FAIL	FAIL	0	group-null	network-null
P36575	NET	ARRC	unkPHDEP	PASS	FAIL	PASS	PASS	FAIL	FAIL	FAIL	FAIL	FAIL	FAIL	3	group-null	P36575-D25-K167-R370-D287-R166
P0C7V8	NET	DC8L2	unkPHDEP	PASS	PASS	PASS	PASS	PASS	PASS	PASS	PASS	PASS	PASS	10	P0C7V8-D248-H227-H270-H317-H322	P0C7V8-D249-D536-H466-D534-D445-H227-K538-H317-K473-D340-H270-D490
O15481	NET	MAGB4	unkPHDEP	FAIL	FAIL	FAIL	FAIL	FAIL	FAIL	FAIL	FAIL	FAIL	FAIL	0	group-null	network-null
Q9UBV2	NET	SE1L1	unkPHDEP	PASS	FAIL	PASS	FAIL	FAIL	FAIL	FAIL	FAIL	FAIL	FAIL	2	group-null	Q9UBV2-E583-R620-R300-H617
Q96FI4	ET	NEIL1	unkPHDEP	PASS	FAIL	PASS	FAIL	PASS	PASS	PASS	FAIL	PASS	PASS	7	Q96FI4-E55-E3	Q96FI4-R179-D273-E163
A0A7I2V3R4	NET	A0A7I2V3R4	unkPHDEP	FAIL	FAIL	FAIL	FAIL	FAIL	FAIL	FAIL	FAIL	FAIL	FAIL	0	group-null	network-null
Q9NXS2	ET	QPCTL	unkPHDEP	PASS	PASS	PASS	PASS	PASS	PASS	PASS	PASS	PASS	PASS	10	Q9NXS2-D326-D327-D186-E196-D223-H308-D355	Q9NXS2-D223-D170-E296-R105-H328-E225-D327-E226-H308-H168-D269-D186-H340-D355-D326-H300-H281
A0A1B0GTU2	NET	CTXD1	unkPHDEP	FAIL	FAIL	FAIL	FAIL	FAIL	FAIL	FAIL	FAIL	FAIL	FAIL	0	group-null	network-null
P04921	NET	GLPC	unkPHDEP	FAIL	FAIL	FAIL	FAIL	FAIL	FAIL	FAIL	FAIL	FAIL	FAIL	0	group-null	network-null
O95502	NET	NPTXR	unkPHDEP	FAIL	FAIL	FAIL	FAIL	PASS	FAIL	FAIL	FAIL	FAIL	PASS	2	O95502-E348-E425	network-null
P50990	NET	TCPQ	unkPHDEP	PASS	FAIL	FAIL	PASS	PASS	PASS	PASS	PASS	FAIL	FAIL	6	P50990-D394	P50990-D68-D394-E418-H471
Q15758	ET	AAAT	yesPHDEP	PASS	PASS	PASS	PASS	PASS	PASS	PASS	PASS	PASS	PASS	10	Q15758-D460-D475-H316-D464-E473	Q15758-D464-D475-D460-D388-H316-R376-E365-H313
Q96QD8	ET	S38A2	unkPHDEP	PASS	PASS	PASS	PASS	PASS	PASS	PASS	PASS	PASS	PASS	10	Q96QD8-E357-E172	Q96QD8-R376-E357-E172
Q96DC7	NET	TMCO6	unkPHDEP	PASS	PASS	PASS	PASS	PASS	FAIL	PASS	FAIL	PASS	FAIL	7	Q96DC7-E134	Q96DC7-E27-R35-E209-H264-E258-R31-E359
O00625	ET	PIR	unkPHDEP	PASS	PASS	PASS	PASS	PASS	PASS	PASS	PASS	PASS	PASS	10	O00625-D43-E62-H75-K125-H237	O00625-H75-R59-H101-H58-D77-H237-E103-D173-D270
Q8IUS5	ET	EPHX4	unkPHDEP	PASS	PASS	PASS	PASS	PASS	PASS	PASS	PASS	PASS	PASS	10	Q8IUS5-D126-H336-H84-D150-H168	Q8IUS5-R110-H100-D260-D307-D126-E104-R128-H84-H280-H168-D150-H336-D169
Q96KR7	NET	PHAR3	unkPHDEP	FAIL	FAIL	FAIL	FAIL	FAIL	FAIL	FAIL	FAIL	FAIL	FAIL	0	group-null	network-null
Q7Z7A4	NET	PXK	unkPHDEP	PASS	PASS	PASS	PASS	PASS	PASS	PASS	PASS	PASS	FAIL	9	Q7Z7A4-K116	Q7Z7A4-E344-E307-H340-D334-R158-R226-R42-K116-H288-D305-D15-R318-K250-H290-D236-H336-D186-K161-D16-D120-K235-H206
O95479	ET	G6PE	unkPHDEP	PASS	PASS	PASS	PASS	PASS	PASS	PASS	PASS	PASS	PASS	10	O95479-D203-H267-K293-E173-H458-H606-E621	O95479-H267-K293-H652-E173-K360-D262-E270-H606-H458-E572-H615-D203-H586
Q6ZUK4	NET	TMM26	unkPHDEP	PASS	FAIL	FAIL	FAIL	PASS	PASS	PASS	FAIL	FAIL	FAIL	4	Q6ZUK4-D225-D265	Q6ZUK4-R160-E49-R13-D225
Q9H227	ET	GBA3	yesPHDEP	PASS	PASS	PASS	PASS	PASS	PASS	PASS	PASS	PASS	PASS	10	Q9H227-D329-D62-D122-D175-E373	Q9H227-R75-D421-D33-R82-H120-D122-K27-E373-E19-R389-D62-D386-D175-D329
Q8WUY8	ET	NAT14	unkPHDEP	FAIL	FAIL	FAIL	FAIL	FAIL	FAIL	FAIL	FAIL	FAIL	FAIL	0	group-null	network-null
A1A4Y4	ET	IRGM	unkPHDEP	FAIL	FAIL	FAIL	FAIL	FAIL	FAIL	FAIL	FAIL	FAIL	FAIL	0	group-null	network-null
Q9UPV0	NET	CE164	unkPHDEP	FAIL	FAIL	FAIL	FAIL	FAIL	FAIL	FAIL	FAIL	FAIL	PASS	1	Q9UPV0-D89	network-null
Q9Y6X0	NET	SETBP	unkPHDEP	FAIL	FAIL	FAIL	FAIL	FAIL	FAIL	FAIL	FAIL	FAIL	FAIL	0	group-null	network-null
O15255	NET	CXX1	unkPHDEP	FAIL	FAIL	FAIL	FAIL	FAIL	FAIL	FAIL	FAIL	FAIL	FAIL	0	group-null	network-null
O14647	ET	CHD2	unkPHDEP	PASS	PASS	PASS	PASS	PASS	PASS	PASS	PASS	PASS	PASS	10	O14647-D509-H678-D894	O14647-K759-H902-D894-K792-D886-K623-K702-E922-D888-E655-D509-E706
Q96G74	ET	OTUD5	unkPHDEP	PASS	FAIL	PASS	PASS	PASS	FAIL	PASS	FAIL	PASS	FAIL	6	Q96G74-H330	Q96G74-K273-R244-R272-E284
Q8WXJ9	NET	ASB17	unkPHDEP	PASS	FAIL	PASS	PASS	FAIL	FAIL	FAIL	FAIL	FAIL	PASS	4	Q8WXJ9-E44	Q8WXJ9-R249-H258-R261
O76070	NET	SYUG	unkPHDEP	FAIL	FAIL	FAIL	FAIL	FAIL	FAIL	FAIL	FAIL	FAIL	FAIL	0	group-null	network-null
P21730	NET	C5AR1	unkPHDEP	PASS	FAIL	FAIL	FAIL	PASS	PASS	PASS	FAIL	FAIL	PASS	5	P21730-D82	P21730-D133-R134
Q12872	NET	SFSWA	unkPHDEP	FAIL	FAIL	FAIL	FAIL	FAIL	FAIL	FAIL	FAIL	FAIL	FAIL	0	group-null	network-null
Q68DW6	NET	Q68DW6	unkPHDEP	FAIL	FAIL	FAIL	FAIL	FAIL	FAIL	FAIL	FAIL	FAIL	FAIL	0	group-null	network-null
O00233	NET	PSMD9	unkPHDEP	FAIL	FAIL	FAIL	FAIL	FAIL	FAIL	FAIL	FAIL	FAIL	FAIL	0	group-null	network-null
O60393	NET	NOBOX	unkPHDEP	FAIL	FAIL	FAIL	FAIL	FAIL	FAIL	FAIL	FAIL	FAIL	FAIL	0	group-null	network-null
A0A1B0GTU1	NET	ZC11B	unkPHDEP	PASS	PASS	FAIL	PASS	PASS	PASS	PASS	PASS	FAIL	PASS	8	A0A1B0GTU1-H84	A0A1B0GTU1-D7-H54-R25
Q8WWK9	NET	CKAP2	unkPHDEP	FAIL	FAIL	FAIL	FAIL	FAIL	FAIL	FAIL	FAIL	FAIL	FAIL	0	group-null	network-null
P17980	NET	PRS6A	unkPHDEP	FAIL	FAIL	FAIL	FAIL	PASS	FAIL	FAIL	FAIL	FAIL	FAIL	1	P17980-K233-K327	network-null
Q9BV23	ET	ABHD6	yesPHDEP	PASS	PASS	PASS	PASS	PASS	FAIL	PASS	FAIL	PASS	FAIL	7	Q9BV23-H306	Q9BV23-D104-D85-H108-D278-H78-H306
Q9P104	NET	DOK5	unkPHDEP	FAIL	FAIL	FAIL	FAIL	FAIL	FAIL	FAIL	FAIL	FAIL	FAIL	0	group-null	network-null
P19652	NET	A1AG2	unkPHDEP	FAIL	FAIL	FAIL	FAIL	FAIL	FAIL	FAIL	FAIL	FAIL	FAIL	0	group-null	network-null
Q86V71	NET	ZN429	unkPHDEP	FAIL	FAIL	FAIL	FAIL	PASS	FAIL	FAIL	FAIL	FAIL	PASS	2	Q86V71-D415-H247-H359-H471-H611	network-null
Q96RK4	NET	BBS4	unkPHDEP	FAIL	FAIL	FAIL	FAIL	FAIL	FAIL	FAIL	FAIL	FAIL	FAIL	0	group-null	network-null
Q9Y694	ET	S22A7	unkPHDEP	PASS	FAIL	PASS	PASS	PASS	PASS	PASS	PASS	PASS	PASS	9	Q9Y694-R202-E220-H68-E280	Q9Y694-K439-H34-R202-E443-E386
Q8TCT9	ET	HM13	unkPHDEP	PASS	FAIL	FAIL	FAIL	PASS	PASS	PASS	FAIL	FAIL	FAIL	4	Q8TCT9-E198-D219-D280	Q8TCT9-H201-R278
P30626	NET	SORCN	unkPHDEP	FAIL	FAIL	FAIL	FAIL	FAIL	FAIL	FAIL	FAIL	FAIL	FAIL	0	group-null	network-null
Q9UPX8	NET	SHAN2	unkPHDEP	FAIL	FAIL	FAIL	FAIL	FAIL	FAIL	FAIL	FAIL	FAIL	FAIL	0	group-null	network-null
Q5XUX0	NET	FBX31	unkPHDEP	PASS	PASS	PASS	PASS	PASS	PASS	PASS	PASS	PASS	PASS	10	Q5XUX0-E119-H214	Q5XUX0-H214-D334-K330-E315-H236
P13807	ET	GYS1	unkPHDEP	PASS	PASS	PASS	PASS	PASS	PASS	PASS	PASS	PASS	PASS	10	P13807-E245-H297-D684-E35-K50-E265-E590	P13807-D471-K474-E31-E245-H501-H180-H178-H446-H311-K50-D684-R609-H297-E680-R586-E265-H478
Q96CF2	NET	CHM4C	unkPHDEP	FAIL	FAIL	FAIL	FAIL	FAIL	FAIL	FAIL	FAIL	FAIL	PASS	1	Q96CF2-E50	network-null
O95568	ET	MET18	unkPHDEP	PASS	FAIL	PASS	PASS	PASS	PASS	PASS	PASS	PASS	PASS	9	O95568-D193-D217	O95568-D217-D193-H214-E294-K190-K324-D174
P48023	NET	TNFL6	unkPHDEP	FAIL	FAIL	FAIL	FAIL	FAIL	FAIL	FAIL	FAIL	FAIL	FAIL	0	group-null	network-null
Q8N126	NET	CADM3	unkPHDEP	FAIL	FAIL	FAIL	FAIL	PASS	FAIL	FAIL	FAIL	FAIL	FAIL	1	Q8N126-H213	network-null
Q53G59	NET	KLH12	unkPHDEP	PASS	FAIL	PASS	PASS	PASS	FAIL	PASS	FAIL	PASS	FAIL	6	Q53G59-H47-H393-D559	Q53G59-H393-E397-E538-E444-R369-E193-R510-R463-R319-R416-R557-E300-E347-R223-E491
Q9BTY7	NET	HGH1	unkPHDEP	PASS	FAIL	FAIL	FAIL	PASS	PASS	PASS	FAIL	FAIL	FAIL	4	Q9BTY7-H95	Q9BTY7-R286-E322
E9PI22	NET	P23D1	unkPHDEP	FAIL	FAIL	FAIL	FAIL	FAIL	FAIL	FAIL	FAIL	FAIL	FAIL	0	group-null	network-null
Q5T2N8	NET	ATD3C	unkPHDEP	FAIL	FAIL	FAIL	FAIL	PASS	FAIL	FAIL	FAIL	FAIL	FAIL	1	Q5T2N8-K183	network-null
Q92633	NET	LPAR1	unkPHDEP	PASS	FAIL	PASS	PASS	PASS	PASS	PASS	PASS	PASS	PASS	9	Q92633-D129-R146-E301-D95-E145	Q92633-R146-E145-D95-D129-E301
Q8N2E2	NET	VWDE	unkPHDEP	PASS	PASS	PASS	PASS	PASS	PASS	PASS	PASS	PASS	PASS	10	Q8N2E2-D575-D841-E303-D430-H432-E859-E868	Q8N2E2-R552-D430-D386-E303-K527-R539-D782-K845-D841-D1121-D608-D541-D382-E863-E859-H432-D1164-E861-E868-R464
Q68E01	NET	INT3	unkPHDEP	PASS	PASS	PASS	PASS	PASS	PASS	PASS	PASS	PASS	PASS	10	Q68E01-E233-D727-H86-H220	Q68E01-R215-R352-D399-D349-E233-R257-D408-H220-R253-D254-R864-H927-D870-R372-R305
Q6ZRF7	NET	ZN818	unkPHDEP	FAIL	FAIL	FAIL	FAIL	FAIL	FAIL	FAIL	FAIL	FAIL	FAIL	0	group-null	network-null
Q96PM5	ET	ZN363	unkPHDEP	FAIL	FAIL	FAIL	FAIL	PASS	PASS	FAIL	FAIL	FAIL	FAIL	2	Q96PM5-H44-H153-H169	network-null
P41180	NET	CASR	unkPHDEP	PASS	FAIL	PASS	PASS	PASS	PASS	PASS	PASS	PASS	FAIL	8	P41180-D190-E297-E837-K856	P41180-D484-H41-R680-K698-R185-D190-D99-E837-E297-K856
P39059	NET	COFA1	unkPHDEP	PASS	FAIL	FAIL	PASS	PASS	PASS	PASS	PASS	FAIL	PASS	7	P39059-E1379-H1219	P39059-H1219-E1379
A8MYA2	NET	CX049	unkPHDEP	FAIL	FAIL	FAIL	FAIL	FAIL	FAIL	FAIL	FAIL	FAIL	FAIL	0	group-null	network-null
Q96IQ7	NET	VSIG2	unkPHDEP	PASS	FAIL	FAIL	FAIL	FAIL	FAIL	FAIL	FAIL	FAIL	FAIL	1	group-null	Q96IQ7-D115-K88
Q702N8	NET	XIRP1	unkPHDEP	FAIL	FAIL	FAIL	FAIL	PASS	PASS	FAIL	FAIL	FAIL	FAIL	2	Q702N8-E793	network-null
Q5TC84	NET	OGRL1	unkPHDEP	PASS	PASS	FAIL	PASS	PASS	PASS	PASS	PASS	FAIL	FAIL	7	Q5TC84-E180-K255	Q5TC84-E152-R238-E248-K255-D20-R91-R293
O94913	NET	PCF11	unkPHDEP	PASS	FAIL	FAIL	PASS	PASS	FAIL	PASS	FAIL	FAIL	FAIL	4	O94913-H1462	O94913-R119-D135
P80297	NET	MT1X	unkPHDEP	FAIL	FAIL	FAIL	FAIL	FAIL	FAIL	FAIL	FAIL	FAIL	FAIL	0	group-null	network-null
Q96EX2	NET	RNFT2	unkPHDEP	PASS	PASS	PASS	PASS	PASS	FAIL	PASS	FAIL	PASS	FAIL	7	Q96EX2-K294	Q96EX2-K278-D267-K433-E302-K271-D413-R309
P0DP58	NET	LYNX1	unkPHDEP	FAIL	FAIL	FAIL	FAIL	FAIL	FAIL	FAIL	FAIL	FAIL	FAIL	0	group-null	network-null
Q9P2K1	NET	C2D2A	unkPHDEP	PASS	PASS	PASS	PASS	PASS	FAIL	PASS	FAIL	PASS	FAIL	7	Q9P2K1-E730-E1179-E1365-E1367	Q9P2K1-E730-D1364-R492-E1367-D496-E670-E555-R673-R495-R680-H425-E424-H418-D1340
Q16891	NET	MIC60	unkPHDEP	FAIL	FAIL	FAIL	FAIL	FAIL	FAIL	FAIL	FAIL	FAIL	FAIL	0	group-null	network-null
Q13491	NET	GPM6B	unkPHDEP	FAIL	FAIL	FAIL	FAIL	PASS	FAIL	FAIL	FAIL	FAIL	FAIL	1	Q13491-H77	network-null
P55895	NET	RAG2	unkPHDEP	PASS	PASS	PASS	FAIL	PASS	PASS	PASS	FAIL	PASS	FAIL	7	P55895-H222	P55895-H94-R137-H222-H140-R159-D177-R229
O00744	NET	WN10B	unkPHDEP	FAIL	FAIL	FAIL	FAIL	FAIL	FAIL	FAIL	FAIL	FAIL	FAIL	0	group-null	network-null
Q9NZP8	ET	C1RL	unkPHDEP	PASS	FAIL	PASS	FAIL	PASS	FAIL	PASS	FAIL	PASS	PASS	6	Q9NZP8-D467-H153-H429-D435	Q9NZP8-D467-H153-D87-H429-D435-D97
Q96EG3	NET	ZN837	unkPHDEP	FAIL	FAIL	FAIL	FAIL	PASS	FAIL	FAIL	FAIL	FAIL	FAIL	1	Q96EG3-H289-H465	network-null
Q15834	NET	CC85B	unkPHDEP	FAIL	FAIL	FAIL	FAIL	FAIL	FAIL	FAIL	FAIL	FAIL	FAIL	0	group-null	network-null
Q8WUM0	NET	NU133	unkPHDEP	PASS	PASS	FAIL	PASS	PASS	PASS	PASS	PASS	FAIL	PASS	8	Q8WUM0-E645-E707-D571-K604-H950	Q8WUM0-E645-K604-H643-E642-E304-H608-R231-D571-D570
P41271	NET	NBL1	unkPHDEP	FAIL	FAIL	FAIL	FAIL	FAIL	FAIL	FAIL	FAIL	FAIL	FAIL	0	group-null	network-null
O14753	NET	OVOL1	unkPHDEP	FAIL	FAIL	FAIL	FAIL	FAIL	FAIL	FAIL	FAIL	FAIL	FAIL	0	group-null	network-null
Q96DX4	NET	RSPRY	unkPHDEP	PASS	PASS	PASS	PASS	PASS	PASS	PASS	PASS	PASS	FAIL	9	Q96DX4-E339	Q96DX4-D343-R341-K332-K252-E251-H199-E339-E475-D192-D402-H419-E348-H417
Q7M4L6	NET	SHF	unkPHDEP	FAIL	FAIL	FAIL	FAIL	FAIL	FAIL	FAIL	FAIL	FAIL	FAIL	0	group-null	network-null
Q86VP3	NET	PACS2	unkPHDEP	PASS	FAIL	FAIL	FAIL	FAIL	FAIL	FAIL	FAIL	FAIL	FAIL	1	group-null	Q86VP3-D854-H592-D602
Q8TBZ6	ET	TM10A	unkPHDEP	PASS	FAIL	FAIL	FAIL	PASS	PASS	PASS	FAIL	FAIL	FAIL	4	Q8TBZ6-D106	Q8TBZ6-D106-H146
Q9UPN4	NET	CP131	unkPHDEP	FAIL	FAIL	FAIL	FAIL	FAIL	FAIL	FAIL	FAIL	FAIL	FAIL	0	group-null	network-null
Q9UPQ7	ET	PZRN3	unkPHDEP	FAIL	FAIL	FAIL	FAIL	PASS	FAIL	FAIL	FAIL	FAIL	PASS	2	Q9UPQ7-D468-H129	network-null
Q8N268	NET	CT197	unkPHDEP	FAIL	FAIL	FAIL	FAIL	FAIL	FAIL	FAIL	FAIL	FAIL	FAIL	0	group-null	network-null
O00410	NET	IPO5	unkPHDEP	PASS	PASS	PASS	FAIL	PASS	FAIL	PASS	FAIL	PASS	PASS	7	O00410-D880-D889-H153-E510-H789-H804-E970-E1046	O00410-E100-H804-K978-E1008-R59-D880-D111-H153-R720-E760-R811-D835
P0C2Y1	NET	NBPF7	unkPHDEP	FAIL	FAIL	FAIL	FAIL	FAIL	FAIL	FAIL	FAIL	FAIL	FAIL	0	group-null	network-null
O96009	ET	NAPSA	unkPHDEP	PASS	PASS	PASS	PASS	PASS	PASS	PASS	PASS	PASS	PASS	10	O96009-E173-D283-D375-D96	O96009-D283-D96-D375-H119-E173-D184
O75556	NET	SG2A1	unkPHDEP	FAIL	FAIL	FAIL	FAIL	FAIL	FAIL	FAIL	FAIL	FAIL	FAIL	0	group-null	network-null
Q6PUV4	NET	CPLX2	unkPHDEP	FAIL	FAIL	FAIL	FAIL	FAIL	FAIL	FAIL	FAIL	FAIL	FAIL	0	group-null	network-null
P43121	NET	MUC18	unkPHDEP	FAIL	FAIL	FAIL	FAIL	FAIL	FAIL	FAIL	FAIL	FAIL	FAIL	0	group-null	network-null
Q9Y241	NET	HIG1A	unkPHDEP	FAIL	FAIL	FAIL	FAIL	FAIL	FAIL	FAIL	FAIL	FAIL	FAIL	0	group-null	network-null
Q5JUK2	NET	SOLH1	unkPHDEP	FAIL	FAIL	FAIL	FAIL	FAIL	FAIL	FAIL	FAIL	FAIL	FAIL	0	group-null	network-null
Q9H4W6	NET	COE3	unkPHDEP	PASS	FAIL	FAIL	FAIL	PASS	FAIL	PASS	FAIL	FAIL	FAIL	3	Q9H4W6-H157	Q9H4W6-R129-E98
Q8N6L1	NET	KTAP2	unkPHDEP	FAIL	FAIL	FAIL	FAIL	FAIL	FAIL	FAIL	FAIL	FAIL	FAIL	0	group-null	network-null
P68366	ET	TBA4A	unkPHDEP	PASS	PASS	PASS	PASS	PASS	PASS	PASS	PASS	PASS	PASS	10	P68366-E168-H61-D69-H139-E183-D205-D392	P68366-H266-H28-H139-E168-E27-R243-R320-H8
Q13618	NET	CUL3	unkPHDEP	PASS	FAIL	PASS	PASS	PASS	PASS	PASS	PASS	PASS	FAIL	8	Q13618-E206-E386-K433-H657	Q13618-D393-E244-R173-H657-H435-E451-K646-E429-K433-R247-R439
Q9BZQ4	ET	NMNA2	yesPHDEP	PASS	FAIL	FAIL	FAIL	PASS	PASS	PASS	FAIL	FAIL	FAIL	4	Q9BZQ4-E86-H102	Q9BZQ4-R66-E86
Q15459	NET	SF3A1	unkPHDEP	FAIL	FAIL	FAIL	FAIL	FAIL	FAIL	FAIL	FAIL	FAIL	FAIL	0	group-null	network-null
Q9NS71	NET	GKN1	unkPHDEP	FAIL	FAIL	FAIL	FAIL	FAIL	FAIL	FAIL	FAIL	FAIL	FAIL	0	group-null	network-null
Q9NRR3	NET	C42S2	unkPHDEP	FAIL	FAIL	FAIL	FAIL	FAIL	FAIL	FAIL	FAIL	FAIL	FAIL	0	group-null	network-null
Q9UHL4	ET	DPP2	yesPHDEP	PASS	PASS	PASS	PASS	PASS	PASS	PASS	PASS	PASS	PASS	10	Q9UHL4-D137-H443-E465-E106-E354-D446	Q9UHL4-R56-E106-H107-E465-R108-R263-R462-D446-D418-D137-H444-H443-D366-D334-D348-R378-E354
P36222	NET	CH3L1	unkPHDEP	PASS	PASS	PASS	PASS	PASS	PASS	PASS	PASS	PASS	FAIL	9	P36222-D357	P36222-D358-D357-H218-K337-H219-D329-E298-D355
P50591	NET	TNF10	unkPHDEP	FAIL	FAIL	FAIL	FAIL	FAIL	FAIL	FAIL	FAIL	FAIL	FAIL	0	group-null	network-null
Q99805	NET	TM9S2	unkPHDEP	PASS	FAIL	FAIL	PASS	FAIL	FAIL	FAIL	FAIL	FAIL	FAIL	2	group-null	Q99805-D585-H580
Q9NQZ8	NET	ZNF71	unkPHDEP	FAIL	FAIL	FAIL	FAIL	PASS	FAIL	FAIL	FAIL	FAIL	FAIL	1	Q9NQZ8-H148-H232-H428-H484	network-null
P0CJ85	NET	DU4L2	unkPHDEP	FAIL	FAIL	FAIL	FAIL	FAIL	FAIL	FAIL	FAIL	FAIL	FAIL	0	group-null	network-null
Q96A28	NET	SLAF9	unkPHDEP	FAIL	FAIL	FAIL	FAIL	FAIL	FAIL	FAIL	FAIL	FAIL	PASS	1	Q96A28-D216	network-null
Q92619	NET	HMHA1	unkPHDEP	FAIL	FAIL	FAIL	FAIL	PASS	FAIL	FAIL	FAIL	FAIL	FAIL	1	Q92619-H703-E716	network-null
Q8NH92	NET	OR1S1	unkPHDEP	PASS	FAIL	PASS	PASS	PASS	PASS	PASS	PASS	PASS	PASS	9	Q8NH92-D83-D134	Q8NH92-H135-H257-D134-D83
Q05940	ET	VMAT2	unkPHDEP	PASS	PASS	PASS	PASS	PASS	PASS	PASS	PASS	PASS	PASS	10	Q05940-D262-D460-E127-E312-D399	Q05940-R189-K138-E312-D399-D426-D33
Q8IZ16	NET	CG061	unkPHDEP	FAIL	FAIL	FAIL	FAIL	FAIL	FAIL	FAIL	FAIL	FAIL	FAIL	0	group-null	network-null
Q5W5X9	NET	TTC23	unkPHDEP	FAIL	FAIL	FAIL	FAIL	PASS	PASS	FAIL	FAIL	FAIL	PASS	3	Q5W5X9-E185-E238	network-null
Q5VVH2	ET	Q5VVH2	unkPHDEP	FAIL	FAIL	FAIL	FAIL	FAIL	FAIL	FAIL	FAIL	FAIL	FAIL	0	group-null	network-null
Q9H3U7	NET	SMOC2	unkPHDEP	FAIL	FAIL	FAIL	FAIL	FAIL	FAIL	FAIL	FAIL	FAIL	PASS	1	Q9H3U7-E219-E349	network-null
Q9HCQ7	NET	NPVF	unkPHDEP	FAIL	FAIL	FAIL	FAIL	FAIL	FAIL	FAIL	FAIL	FAIL	FAIL	0	group-null	network-null
Q9Y6K0	ET	CEPT1	unkPHDEP	PASS	FAIL	FAIL	FAIL	PASS	FAIL	PASS	FAIL	FAIL	FAIL	3	Q9Y6K0-H54-D136	Q9Y6K0-H338-K329-D383-D360-E369-H54
Q5BKX6	ET	S45A4	unkPHDEP	PASS	PASS	PASS	PASS	PASS	PASS	PASS	PASS	PASS	PASS	10	Q5BKX6-E69-E525-D169	Q5BKX6-R658-D169-H199-E69-D173-H249-D663-H55-E176-R180-H515-R119
Q8WUA2	ET	PPIL4	unkPHDEP	PASS	PASS	FAIL	FAIL	FAIL	FAIL	FAIL	FAIL	FAIL	FAIL	2	group-null	Q8WUA2-D153-D55-H43-R155-H88-D120-H123
O75400	NET	PR40A	unkPHDEP	PASS	FAIL	FAIL	FAIL	PASS	FAIL	PASS	FAIL	FAIL	FAIL	3	O75400-H584	O75400-D713-E675
Q96KW2	NET	P12L2	unkPHDEP	FAIL	FAIL	FAIL	FAIL	FAIL	FAIL	FAIL	FAIL	FAIL	FAIL	0	group-null	network-null
A6NFH5	NET	FBP12	unkPHDEP	FAIL	FAIL	FAIL	FAIL	FAIL	FAIL	FAIL	FAIL	FAIL	FAIL	0	group-null	network-null
Q9HCN4	ET	GPN1	unkPHDEP	FAIL	FAIL	FAIL	FAIL	PASS	PASS	FAIL	FAIL	FAIL	PASS	3	Q9HCN4-D122-K32	network-null
O14625	NET	CXL11	unkPHDEP	FAIL	FAIL	FAIL	FAIL	FAIL	FAIL	FAIL	FAIL	FAIL	FAIL	0	group-null	network-null
O43559	NET	FRS3	unkPHDEP	FAIL	FAIL	FAIL	FAIL	FAIL	FAIL	FAIL	FAIL	FAIL	FAIL	0	group-null	network-null
Q6ZVE7	NET	GOT1A	unkPHDEP	FAIL	FAIL	FAIL	FAIL	PASS	FAIL	FAIL	FAIL	FAIL	PASS	2	Q6ZVE7-E90	network-null
P56378	NET	ATP68	unkPHDEP	FAIL	FAIL	FAIL	FAIL	FAIL	FAIL	FAIL	FAIL	FAIL	FAIL	0	group-null	network-null
Q96IV0	ET	NGLY1	unkPHDEP	PASS	PASS	PASS	PASS	PASS	FAIL	PASS	FAIL	PASS	PASS	8	Q96IV0-H336-E311-E383-H629	Q96IV0-R390-H351-E383-E340-R328-H336-D353-E440-D332
P10176	NET	COX8A	unkPHDEP	FAIL	FAIL	FAIL	FAIL	FAIL	FAIL	FAIL	FAIL	FAIL	FAIL	0	group-null	network-null
Q5JTD0	NET	TJAP1	unkPHDEP	FAIL	FAIL	FAIL	FAIL	FAIL	FAIL	FAIL	FAIL	FAIL	FAIL	0	group-null	network-null
O14744	ET	ANM5	unkPHDEP	PASS	PASS	PASS	PASS	PASS	PASS	PASS	PASS	PASS	FAIL	9	O14744-E110-H250-H272-D451	O14744-E224-E183-D330-H523-D451-H626-H190-D19-E499-H549-R220-R193-K85-D442-R604-K333-H510-E444-E448
Q96Q40	ET	CDK15	unkPHDEP	PASS	PASS	FAIL	PASS	PASS	PASS	PASS	PASS	FAIL	FAIL	7	Q96Q40-H222-E292	Q96Q40-D269-R375-D282-H222-H216
O00219	ET	HYAS3	unkPHDEP	PASS	FAIL	PASS	PASS	PASS	PASS	PASS	PASS	PASS	PASS	9	O00219-E195-E96-D123-E382	O00219-D217-D316-R194-H55-E364-R363-E96-H319-E382
Q9Y2N7	NET	HIF3A	unkPHDEP	PASS	FAIL	FAIL	FAIL	FAIL	FAIL	FAIL	FAIL	FAIL	FAIL	1	group-null	Q9Y2N7-H338-H245
Q8TER5	NET	ARH40	unkPHDEP	PASS	FAIL	FAIL	PASS	PASS	PASS	PASS	PASS	FAIL	PASS	7	Q8TER5-E1097-H677-H1137	Q8TER5-H1137-H677-E751-E1097
Q9Y534	NET	CSDC2	unkPHDEP	PASS	FAIL	FAIL	FAIL	PASS	FAIL	PASS	FAIL	FAIL	FAIL	3	Q9Y534-H143	Q9Y534-H143-D111
Q5VXU9	ET	SHOC1	unkPHDEP	PASS	FAIL	FAIL	FAIL	PASS	FAIL	PASS	FAIL	FAIL	FAIL	3	Q5VXU9-H976-D1016	Q5VXU9-D917-E753-E1043-R1012-K722-R896-E918-D1016
Q8NGF0	NET	O52B6	unkPHDEP	PASS	FAIL	FAIL	PASS	PASS	PASS	PASS	PASS	FAIL	PASS	7	Q8NGF0-D90-D140-H130	Q8NGF0-D90-H130-H263
Q7Z570	NET	Z804A	unkPHDEP	FAIL	FAIL	FAIL	FAIL	PASS	FAIL	FAIL	FAIL	FAIL	FAIL	1	Q7Z570-H81	network-null
Q7Z6L1	NET	TCPR1	unkPHDEP	PASS	FAIL	PASS	PASS	PASS	FAIL	PASS	FAIL	PASS	PASS	7	Q7Z6L1-H769	Q7Z6L1-R1137-H769-R37-H295-D817-D936-E774-H1133-D193
O14950	NET	ML12B	unkPHDEP	PASS	FAIL	FAIL	PASS	FAIL	FAIL	FAIL	FAIL	FAIL	PASS	3	O14950-D53	O14950-D53-D42
Q9NPJ3	ET	ACO13	unkPHDEP	PASS	FAIL	FAIL	FAIL	PASS	PASS	PASS	FAIL	FAIL	FAIL	4	Q9NPJ3-H48	Q9NPJ3-H134-K136
A6NCJ1	NET	CS071	unkPHDEP	FAIL	FAIL	FAIL	FAIL	FAIL	FAIL	FAIL	FAIL	FAIL	FAIL	0	group-null	network-null
Q9BY43	NET	CHM4A	unkPHDEP	FAIL	FAIL	FAIL	FAIL	FAIL	FAIL	FAIL	FAIL	FAIL	FAIL	0	group-null	network-null
P22301	NET	IL10	unkPHDEP	FAIL	FAIL	FAIL	FAIL	FAIL	FAIL	FAIL	FAIL	FAIL	FAIL	0	group-null	network-null
Q96HS1	ET	PGAM5	unkPHDEP	PASS	PASS	PASS	PASS	PASS	FAIL	PASS	FAIL	PASS	FAIL	7	Q96HS1-H147	Q96HS1-E225-H105-R98-R152-H230-R104
P41968	NET	MC3R	unkPHDEP	PASS	FAIL	FAIL	PASS	PASS	PASS	PASS	PASS	FAIL	PASS	7	P41968-D84-D141-D295	P41968-D295-D84
P47893	NET	OR3A2	unkPHDEP	PASS	FAIL	FAIL	PASS	PASS	PASS	PASS	PASS	FAIL	PASS	7	P47893-D79	P47893-D79-D120-H253
Q00888	NET	PSG4	unkPHDEP	PASS	FAIL	FAIL	FAIL	FAIL	FAIL	FAIL	FAIL	FAIL	FAIL	1	group-null	Q00888-E99-D116
Q6NUJ5	NET	PWP2B	unkPHDEP	FAIL	FAIL	FAIL	FAIL	FAIL	FAIL	FAIL	FAIL	FAIL	FAIL	0	group-null	network-null
O00311	ET	CDC7	unkPHDEP	PASS	PASS	PASS	PASS	PASS	PASS	PASS	PASS	PASS	FAIL	9	O00311-E104-H175	O00311-E104-R176-D396-D177-K90-H175-R557-E383-H169
Q92791	NET	SC65	unkPHDEP	FAIL	FAIL	FAIL	FAIL	PASS	PASS	FAIL	FAIL	FAIL	FAIL	2	Q92791-E73-H77	network-null
P01701	NET	LV151	unkPHDEP	FAIL	FAIL	FAIL	FAIL	FAIL	FAIL	FAIL	FAIL	FAIL	PASS	1	P01701-D102	network-null
A6NDZ8	NET	MB3L4	unkPHDEP	FAIL	FAIL	FAIL	FAIL	FAIL	FAIL	FAIL	FAIL	FAIL	FAIL	0	group-null	network-null
Q8NGA2	NET	OR7A2	unkPHDEP	PASS	FAIL	PASS	PASS	PASS	PASS	PASS	PASS	PASS	PASS	9	Q8NGA2-D71-D112-D122-H177	Q8NGA2-H245-D71-D112
Q15822	NET	ACHA2	unkPHDEP	PASS	FAIL	FAIL	PASS	PASS	PASS	PASS	PASS	FAIL	PASS	7	Q15822-D117-D501	Q15822-D193-R263-D501-K296
Q9HCK8	ET	CHD8	unkPHDEP	PASS	FAIL	PASS	PASS	PASS	PASS	PASS	PASS	PASS	FAIL	8	Q9HCK8-D1236-K1644	Q9HCK8-D1630-E1264-D1228-H1929-R790-D1236-D1230-R2163-K1134-R1748-H1452-E1932-H971-D1930-R1256-K1644-H1097-K750-E903
Q5T0L3	NET	SPT46	unkPHDEP	FAIL	FAIL	FAIL	FAIL	PASS	FAIL	FAIL	FAIL	FAIL	FAIL	1	Q5T0L3-H201	network-null
Q9H0F7	NET	ARL6	unkPHDEP	PASS	FAIL	FAIL	FAIL	FAIL	FAIL	FAIL	FAIL	FAIL	FAIL	1	group-null	Q9H0F7-K30-D69
Q8N6U8	NET	GP161	unkPHDEP	PASS	FAIL	PASS	PASS	PASS	PASS	PASS	PASS	PASS	FAIL	8	Q8N6U8-E293	Q8N6U8-E306-K175-D172-E293
Q9GZN6	NET	S6A16	unkPHDEP	PASS	FAIL	FAIL	PASS	PASS	PASS	PASS	PASS	FAIL	PASS	7	Q9GZN6-E581-E486	Q9GZN6-E160-E581-K122-D373
Q96EK2	NET	PF21B	unkPHDEP	FAIL	FAIL	FAIL	FAIL	FAIL	FAIL	FAIL	FAIL	FAIL	FAIL	0	group-null	network-null
Q6ZMV8	NET	ZN730	unkPHDEP	FAIL	FAIL	FAIL	FAIL	PASS	FAIL	FAIL	FAIL	FAIL	FAIL	1	Q6ZMV8-H191-H246-H442	network-null
Q9UNF1	NET	MAGD2	unkPHDEP	PASS	FAIL	FAIL	FAIL	FAIL	FAIL	FAIL	FAIL	FAIL	FAIL	1	group-null	Q9UNF1-D294-R446
P30305	ET	MPIP2	unkPHDEP	PASS	PASS	PASS	PASS	PASS	PASS	PASS	PASS	PASS	FAIL	9	P30305-E445	P30305-H486-D439-E445-R441-E488
H3BV60	NET	TGR3L	unkPHDEP	FAIL	FAIL	FAIL	FAIL	PASS	PASS	FAIL	FAIL	FAIL	FAIL	2	H3BV60-H170	network-null
Q15238	NET	PSG5	unkPHDEP	FAIL	FAIL	FAIL	FAIL	FAIL	FAIL	FAIL	FAIL	FAIL	FAIL	0	group-null	network-null
Q9Y275	NET	TN13B	unkPHDEP	FAIL	FAIL	FAIL	FAIL	FAIL	FAIL	FAIL	FAIL	FAIL	FAIL	0	group-null	network-null
P60006	NET	APC15	unkPHDEP	FAIL	FAIL	FAIL	FAIL	FAIL	FAIL	FAIL	FAIL	FAIL	FAIL	0	group-null	network-null
A0A075B6T7	NET	TVA6	unkPHDEP	FAIL	FAIL	FAIL	FAIL	FAIL	FAIL	FAIL	FAIL	FAIL	FAIL	0	group-null	network-null
Q504Q3	ET	PAN2	unkPHDEP	PASS	PASS	PASS	PASS	PASS	PASS	PASS	PASS	PASS	PASS	10	Q504Q3-D1139-E559-H879-D895-K914-H1058-D1087	Q504Q3-K1068-D739-H213-R1009-E559-R221-K923-K914-K1063-D1026-H871-H1058-D1027-R1070-D627-H548-D978-E980-D1087-D1139
Q13536	NET	CROC4	unkPHDEP	FAIL	FAIL	FAIL	FAIL	FAIL	FAIL	FAIL	FAIL	FAIL	FAIL	0	group-null	network-null
Q8WXX5	NET	DNJC9	unkPHDEP	FAIL	FAIL	FAIL	FAIL	FAIL	FAIL	FAIL	FAIL	FAIL	FAIL	0	group-null	network-null
Q6AI14	NET	SL9A4	unkPHDEP	PASS	FAIL	PASS	PASS	FAIL	FAIL	FAIL	FAIL	FAIL	FAIL	3	group-null	Q6AI14-R397-R430-E231
A0A075B6J6	NET	LV322	unkPHDEP	FAIL	FAIL	FAIL	FAIL	FAIL	FAIL	FAIL	FAIL	FAIL	FAIL	0	group-null	network-null
Q99627	NET	CSN8	unkPHDEP	FAIL	FAIL	FAIL	FAIL	FAIL	FAIL	FAIL	FAIL	FAIL	FAIL	0	group-null	network-null
Q9H379	NET	YI012	unkPHDEP	FAIL	FAIL	FAIL	FAIL	FAIL	FAIL	FAIL	FAIL	FAIL	FAIL	0	group-null	network-null
Q9UIH9	NET	KLF15	unkPHDEP	FAIL	FAIL	FAIL	FAIL	FAIL	FAIL	FAIL	FAIL	FAIL	FAIL	0	group-null	network-null
Q07812	NET	BAX	unkPHDEP	FAIL	FAIL	FAIL	FAIL	FAIL	FAIL	FAIL	FAIL	FAIL	FAIL	0	group-null	network-null
P60371	NET	KR106	unkPHDEP	FAIL	FAIL	FAIL	FAIL	FAIL	FAIL	FAIL	FAIL	FAIL	FAIL	0	group-null	network-null
Q9NVN8	NET	GNL3L	unkPHDEP	PASS	FAIL	PASS	PASS	PASS	PASS	PASS	PASS	PASS	FAIL	8	Q9NVN8-E140-K265	Q9NVN8-E156-E193-K265-D303-R151-E140
Q8IUH8	ET	SPP2C	unkPHDEP	PASS	FAIL	FAIL	FAIL	PASS	PASS	PASS	FAIL	FAIL	PASS	5	Q8IUH8-D353-D386-K106-D448	Q8IUH8-D386-D448
Q9UNK0	NET	STX8	unkPHDEP	FAIL	FAIL	FAIL	FAIL	PASS	FAIL	FAIL	FAIL	FAIL	FAIL	1	Q9UNK0-E90	network-null
P80511	NET	S10AC	unkPHDEP	PASS	FAIL	FAIL	FAIL	FAIL	FAIL	FAIL	FAIL	FAIL	FAIL	1	group-null	P80511-D62-E73
P59510	ET	ATS20	unkPHDEP	PASS	FAIL	PASS	FAIL	PASS	PASS	PASS	FAIL	PASS	PASS	7	P59510-E367-D631-E806-H79-E262-K309-H350-D352-E404-H508-K1773-D1837	P59510-D352-K309-E262-H351-H350
A8MZG2	NET	CP090	unkPHDEP	FAIL	FAIL	FAIL	FAIL	FAIL	FAIL	FAIL	FAIL	FAIL	FAIL	0	group-null	network-null
Q93052	NET	LPP	unkPHDEP	FAIL	FAIL	FAIL	FAIL	PASS	PASS	FAIL	FAIL	FAIL	FAIL	2	Q93052-H523	network-null
Q9BQ89	NET	F110A	unkPHDEP	FAIL	FAIL	FAIL	FAIL	FAIL	FAIL	FAIL	FAIL	FAIL	FAIL	0	group-null	network-null
O00144	NET	FZD9	unkPHDEP	FAIL	FAIL	FAIL	FAIL	PASS	FAIL	FAIL	FAIL	FAIL	FAIL	1	O00144-E469	network-null
O14807	ET	RASM	unkPHDEP	PASS	FAIL	FAIL	FAIL	PASS	PASS	PASS	FAIL	FAIL	FAIL	4	O14807-K26-D67	O14807-K26-D67
P04424	ET	ARLY	unkPHDEP	PASS	PASS	PASS	PASS	PASS	PASS	PASS	PASS	PASS	PASS	10	P04424-D85-D120-D183-D372-D31-H176	P04424-D38-K329-R236-D120-D328-D31-D115-H89
P0DJH9	NET	RD3L	unkPHDEP	FAIL	FAIL	FAIL	FAIL	FAIL	FAIL	FAIL	FAIL	FAIL	FAIL	0	group-null	network-null
Q8NEF3	NET	CC112	unkPHDEP	FAIL	FAIL	FAIL	FAIL	FAIL	FAIL	FAIL	FAIL	FAIL	FAIL	0	group-null	network-null
P47872	NET	SCTR	unkPHDEP	PASS	FAIL	FAIL	FAIL	PASS	FAIL	PASS	FAIL	FAIL	FAIL	3	P47872-H178	P47872-E236-H178
Q86TY3	NET	ARMD4	unkPHDEP	FAIL	FAIL	FAIL	FAIL	FAIL	FAIL	FAIL	FAIL	FAIL	FAIL	0	group-null	network-null
Q6NSJ0	ET	MYORG	unkPHDEP	PASS	PASS	PASS	PASS	PASS	PASS	PASS	PASS	PASS	PASS	10	Q6NSJ0-E351-D353-E466-E579-E190-E226-D522-H648	Q6NSJ0-D482-H349-H392-D213-E466-E502-R517-R504-D463-R227-K461-D631-E579-D354-E190-H293-E351-R576-D552-D353-R521-E226-H246
Q92572	NET	AP3S1	unkPHDEP	FAIL	FAIL	FAIL	FAIL	FAIL	FAIL	FAIL	FAIL	FAIL	FAIL	0	group-null	network-null
Q96L42	NET	KCNH8	unkPHDEP	PASS	FAIL	PASS	PASS	PASS	FAIL	PASS	FAIL	PASS	FAIL	6	Q96L42-E265	Q96L42-R337-D261-E265-D271-D225-R334-R340-D306
Q8IWW8	ET	HOT	yesPHDEP	PASS	PASS	PASS	PASS	PASS	PASS	PASS	PASS	PASS	PASS	10	Q8IWW8-D44-E193-D242-D280-H327	Q8IWW8-H380-H227-E249-K147-D242-H246-D144-H330-K208-D224-H327-H311-E193-D201
O94941	ET	RNF37	unkPHDEP	FAIL	FAIL	FAIL	FAIL	PASS	FAIL	FAIL	FAIL	FAIL	FAIL	1	O94941-H133	network-null
A8MUL3	NET	ADAS1	unkPHDEP	FAIL	FAIL	FAIL	FAIL	FAIL	FAIL	FAIL	FAIL	FAIL	FAIL	0	group-null	network-null
Q9Y5Q9	NET	TF3C3	unkPHDEP	FAIL	FAIL	FAIL	FAIL	PASS	PASS	FAIL	FAIL	FAIL	FAIL	2	Q9Y5Q9-E206-E532-H585-E646	network-null
Q9Y239	NET	NOD1	unkPHDEP	PASS	PASS	FAIL	PASS	PASS	PASS	PASS	PASS	FAIL	PASS	8	Q9Y239-D709-K616-E661	Q9Y239-D709-E661-D423-D711-K600
Q7Z6J4	NET	FGD2	unkPHDEP	PASS	FAIL	PASS	PASS	PASS	PASS	PASS	PASS	PASS	FAIL	8	Q7Z6J4-H161	Q7Z6J4-E114-R248-H161-R172-D269
Q96LJ8	NET	UBX10	unkPHDEP	FAIL	FAIL	FAIL	FAIL	FAIL	FAIL	FAIL	FAIL	FAIL	FAIL	0	group-null	network-null
Q9UKA8	NET	RCAN3	unkPHDEP	FAIL	FAIL	FAIL	FAIL	FAIL	FAIL	FAIL	FAIL	FAIL	FAIL	0	group-null	network-null
Q8NA75	NET	DC4L2	unkPHDEP	PASS	PASS	FAIL	FAIL	PASS	FAIL	PASS	FAIL	FAIL	FAIL	4	Q8NA75-H141	Q8NA75-H269-D289-H311-D335-R339
O75610	NET	LFTY1	unkPHDEP	FAIL	FAIL	FAIL	FAIL	FAIL	FAIL	FAIL	FAIL	FAIL	FAIL	0	group-null	network-null
Q96AT1	NET	K1143	unkPHDEP	FAIL	FAIL	FAIL	FAIL	FAIL	FAIL	FAIL	FAIL	FAIL	FAIL	0	group-null	network-null
Q86Y25	NET	Z354C	unkPHDEP	FAIL	FAIL	FAIL	FAIL	PASS	FAIL	FAIL	FAIL	FAIL	FAIL	1	Q86Y25-H486-H514	network-null
Q14863	NET	PO6F1	unkPHDEP	FAIL	FAIL	FAIL	FAIL	FAIL	FAIL	FAIL	FAIL	FAIL	FAIL	0	group-null	network-null
O60909	ET	B4GT2	unkPHDEP	PASS	FAIL	FAIL	PASS	PASS	FAIL	PASS	FAIL	FAIL	PASS	5	O60909-D223-E281-D282	O60909-D224-D223-E281-D282-D284-R288
P00395	ET	COX1	unkPHDEP	PASS	FAIL	FAIL	FAIL	PASS	PASS	PASS	FAIL	FAIL	PASS	5	P00395-E242-K319-D364-E493-K13	P00395-R213-E493-D144-H12-K13-H395
Q8N0Z3	NET	SPICE	unkPHDEP	PASS	FAIL	FAIL	FAIL	FAIL	FAIL	FAIL	FAIL	FAIL	FAIL	1	group-null	Q8N0Z3-R378-E349
Q8NCS4	NET	TM35B	unkPHDEP	FAIL	FAIL	FAIL	FAIL	FAIL	FAIL	FAIL	FAIL	FAIL	FAIL	0	group-null	network-null
Q8N474	NET	SFRP1	unkPHDEP	FAIL	FAIL	FAIL	FAIL	FAIL	FAIL	FAIL	FAIL	FAIL	FAIL	0	group-null	network-null
Q9UPR3	NET	SMG5	unkPHDEP	PASS	PASS	PASS	PASS	PASS	FAIL	PASS	FAIL	PASS	FAIL	7	Q9UPR3-E652-H774	Q9UPR3-R173-R770-K659-D180-R183-D731-E730-H774-H744-E79-D663-D283-D319-R765
Q969K4	NET	ABTB1	unkPHDEP	PASS	FAIL	FAIL	FAIL	PASS	FAIL	PASS	FAIL	FAIL	FAIL	3	Q969K4-D102-H446	Q969K4-H129-H286
Q8NGK1	NET	O51G1	unkPHDEP	PASS	FAIL	PASS	PASS	PASS	PASS	PASS	PASS	PASS	PASS	9	Q8NGK1-D72-E113-D123-H26-H174-H178	Q8NGK1-E113-H178-D72-E185-H246
Q9BRZ2	ET	TRI56	unkPHDEP	PASS	FAIL	FAIL	PASS	PASS	FAIL	PASS	FAIL	FAIL	FAIL	4	Q9BRZ2-H135-H592	Q9BRZ2-D525-D652-K532-R635
Q7Z5G4	NET	GOGA7	unkPHDEP	FAIL	FAIL	FAIL	FAIL	FAIL	FAIL	FAIL	FAIL	FAIL	FAIL	0	group-null	network-null
A6NED2	NET	RCCD1	unkPHDEP	PASS	PASS	PASS	PASS	FAIL	FAIL	FAIL	FAIL	FAIL	FAIL	4	group-null	A6NED2-H221-H169-H311
P17030	NET	ZNF25	unkPHDEP	FAIL	FAIL	FAIL	FAIL	FAIL	FAIL	FAIL	FAIL	FAIL	FAIL	0	group-null	network-null
Q9Y6F1	ET	PARP3	unkPHDEP	PASS	PASS	PASS	PASS	PASS	PASS	PASS	PASS	PASS	PASS	10	Q9Y6F1-K215-E443-E293-E418	Q9Y6F1-D212-D49-E476-R379-K215-E443-E418-E366
Q5VVC0	NET	SPO16	unkPHDEP	FAIL	FAIL	FAIL	FAIL	PASS	FAIL	FAIL	FAIL	FAIL	FAIL	1	Q5VVC0-H96	network-null
Q6NZI2	NET	CAVN1	unkPHDEP	FAIL	FAIL	FAIL	FAIL	FAIL	FAIL	FAIL	FAIL	FAIL	FAIL	0	group-null	network-null
Q9Y458	NET	TBX22	unkPHDEP	PASS	FAIL	FAIL	PASS	PASS	PASS	PASS	PASS	FAIL	FAIL	6	Q9Y458-E111-H225-K271	Q9Y458-D143-E111-K271-H225
Q8TDC0	NET	MYOZ3	unkPHDEP	FAIL	FAIL	FAIL	FAIL	FAIL	FAIL	FAIL	FAIL	FAIL	FAIL	0	group-null	network-null
P07327	ET	ADH1A	unkPHDEP	PASS	PASS	PASS	PASS	PASS	PASS	PASS	PASS	PASS	PASS	10	P07327-H68-E69-D154	P07327-H68-E36-R370-D50-E69-R130
Q3LI58	NET	KR211	unkPHDEP	FAIL	FAIL	FAIL	FAIL	FAIL	FAIL	FAIL	FAIL	FAIL	FAIL	0	group-null	network-null
P23610	NET	HAP40	unkPHDEP	PASS	FAIL	FAIL	FAIL	PASS	PASS	PASS	FAIL	FAIL	PASS	5	P23610-E101-H132	P23610-H291-R273
Q05513	ET	KPCZ	unkPHDEP	PASS	FAIL	FAIL	PASS	PASS	PASS	PASS	PASS	FAIL	FAIL	6	Q05513-H131-E300-E359-H389-E443	Q05513-E421-E359-R500-H389-H341-D376-D433
Q9H6F5	NET	CCD86	unkPHDEP	FAIL	FAIL	FAIL	FAIL	FAIL	FAIL	FAIL	FAIL	FAIL	FAIL	0	group-null	network-null
A0A1B0GVB3	NET	A0A1B0GVB3	unkPHDEP	FAIL	FAIL	FAIL	FAIL	FAIL	FAIL	FAIL	FAIL	FAIL	FAIL	0	group-null	network-null
Q9NQ33	NET	ASCL3	unkPHDEP	FAIL	FAIL	FAIL	FAIL	FAIL	FAIL	FAIL	FAIL	FAIL	FAIL	0	group-null	network-null
A0A0B4J2E0	NET	TVBL4	unkPHDEP	FAIL	FAIL	FAIL	FAIL	FAIL	FAIL	FAIL	FAIL	FAIL	FAIL	0	group-null	network-null
Q6P5R6	NET	RL22L	unkPHDEP	FAIL	FAIL	FAIL	FAIL	FAIL	FAIL	FAIL	FAIL	FAIL	FAIL	0	group-null	network-null
Q8NH73	NET	OR4S2	unkPHDEP	PASS	PASS	PASS	PASS	FAIL	FAIL	FAIL	FAIL	FAIL	PASS	5	Q8NH73-D68-E109-D119-D178	Q8NH73-H153-D178-H174-D68-H180-E109-D266-H103-H241
Q96Q07	NET	BTBD9	unkPHDEP	PASS	FAIL	FAIL	FAIL	PASS	FAIL	PASS	FAIL	FAIL	FAIL	3	Q96Q07-H50	Q96Q07-H553-E199-R268-E555
P56381	NET	ATP5E	unkPHDEP	FAIL	FAIL	FAIL	FAIL	FAIL	FAIL	FAIL	FAIL	FAIL	FAIL	0	group-null	network-null
P48643	NET	TCPE	unkPHDEP	PASS	FAIL	FAIL	FAIL	PASS	PASS	PASS	FAIL	FAIL	FAIL	4	P48643-E397-D404-E456	P48643-D73-D404
Q6ZVD8	ET	PHLP2	unkPHDEP	PASS	PASS	PASS	PASS	PASS	PASS	PASS	PASS	PASS	FAIL	9	Q6ZVD8-D576-H650-D820-E842	Q6ZVD8-H861-D445-D742-D923-D421-R423-R862-H699-E926-H90-D719-K1011-E125
A3QJZ7	NET	PRA27	unkPHDEP	FAIL	PASS	FAIL	FAIL	PASS	FAIL	FAIL	FAIL	FAIL	PASS	3	A3QJZ7-E413	A3QJZ7-D358-D329-D360
Q9UKU7	ET	ACAD8	unkPHDEP	PASS	PASS	PASS	PASS	PASS	PASS	PASS	PASS	PASS	FAIL	9	Q9UKU7-K355-H373-D390	Q9UKU7-D134-K355-R142-E162-D390-K189-D68-H394-E110-R330
P18545	ET	CNRG	unkPHDEP	FAIL	FAIL	FAIL	FAIL	FAIL	FAIL	FAIL	FAIL	FAIL	FAIL	0	group-null	network-null
O94851	ET	MICA2	unkPHDEP	PASS	PASS	PASS	PASS	PASS	PASS	PASS	PASS	PASS	FAIL	9	O94851-K168-E442	O94851-D420-E104-D294-E442-H297-D136-R470-E257-H156-R441-R100
Q075Z2	NET	BSPH1	unkPHDEP	FAIL	FAIL	FAIL	FAIL	FAIL	FAIL	FAIL	FAIL	FAIL	FAIL	0	group-null	network-null
P02748	NET	CO9	unkPHDEP	PASS	PASS	PASS	PASS	PASS	PASS	PASS	PASS	PASS	PASS	10	P02748-D124-D424-H296-K490	P02748-H296-K242-D122-D124-D523-E357-E340-D130-D127-E247
A6NFN3	NET	RFOX3	unkPHDEP	FAIL	FAIL	FAIL	FAIL	FAIL	FAIL	FAIL	FAIL	FAIL	FAIL	0	group-null	network-null
Q9Y6W5	NET	WASF2	unkPHDEP	FAIL	FAIL	FAIL	FAIL	FAIL	FAIL	FAIL	FAIL	FAIL	FAIL	0	group-null	network-null
P30046	ET	DOPD	unkPHDEP	FAIL	FAIL	FAIL	FAIL	FAIL	FAIL	FAIL	FAIL	FAIL	FAIL	0	group-null	network-null
Q9UL17	NET	TBX21	unkPHDEP	FAIL	FAIL	FAIL	FAIL	PASS	PASS	FAIL	FAIL	FAIL	FAIL	2	Q9UL17-E156-H264-H271-K314	network-null
Q96JF6	NET	ZN594	unkPHDEP	FAIL	FAIL	FAIL	FAIL	PASS	FAIL	FAIL	FAIL	FAIL	PASS	2	Q96JF6-H341-H117-H145-H586	network-null
Q0VDG4	NET	SCRN3	unkPHDEP	PASS	PASS	PASS	PASS	PASS	PASS	PASS	PASS	PASS	PASS	10	Q0VDG4-D7-D28-E93-D111-E168	Q0VDG4-E80-E410-E378-K310-H353-E33-E93-D28-K25-D7-H347-R29
Q5VWM3	NET	PRA18	unkPHDEP	FAIL	FAIL	FAIL	FAIL	FAIL	FAIL	FAIL	FAIL	FAIL	FAIL	0	group-null	network-null
P41227	ET	NAA10	unkPHDEP	FAIL	FAIL	FAIL	FAIL	PASS	FAIL	FAIL	FAIL	FAIL	FAIL	1	P41227-H69	network-null
P32314	NET	FOXN2	unkPHDEP	FAIL	FAIL	FAIL	FAIL	FAIL	FAIL	FAIL	FAIL	FAIL	FAIL	0	group-null	network-null
Q3MII6	NET	TBC25	unkPHDEP	PASS	FAIL	PASS	PASS	PASS	PASS	PASS	PASS	PASS	PASS	9	Q3MII6-E428-H315	Q3MII6-D336-E413-D296-H654-E417-K415-K376-D291
Q99732	NET	LITAF	unkPHDEP	FAIL	FAIL	FAIL	FAIL	PASS	PASS	FAIL	FAIL	FAIL	FAIL	2	Q99732-H146	network-null
P13647	NET	K2C5	unkPHDEP	FAIL	FAIL	FAIL	FAIL	FAIL	FAIL	FAIL	FAIL	FAIL	FAIL	0	group-null	network-null
P0DTE1	NET	HV383	unkPHDEP	PASS	FAIL	FAIL	FAIL	FAIL	FAIL	FAIL	FAIL	FAIL	FAIL	1	group-null	P0DTE1-D107-R57
Q96IY1	NET	NSL1	unkPHDEP	FAIL	FAIL	FAIL	FAIL	FAIL	FAIL	FAIL	FAIL	FAIL	FAIL	0	group-null	network-null
Q8TDD1	ET	DDX54	unkPHDEP	PASS	PASS	PASS	PASS	PASS	PASS	PASS	PASS	PASS	FAIL	9	Q8TDD1-D247-H329	Q8TDD1-E248-D247-K323-K146-D250-R425-E446-R251-R523
Q9BQA1	NET	MEP50	unkPHDEP	PASS	FAIL	PASS	FAIL	PASS	PASS	PASS	FAIL	PASS	FAIL	6	Q9BQA1-E32-E104-H296	Q9BQA1-D319-H296-H325
Q9H019	NET	MFR1L	unkPHDEP	FAIL	FAIL	FAIL	FAIL	FAIL	FAIL	FAIL	FAIL	FAIL	FAIL	0	group-null	network-null
Q5VTL8	NET	PR38B	unkPHDEP	FAIL	FAIL	FAIL	FAIL	FAIL	FAIL	FAIL	FAIL	FAIL	FAIL	0	group-null	network-null
Q9BPW8	NET	NIPS1	unkPHDEP	PASS	FAIL	PASS	PASS	PASS	PASS	PASS	PASS	PASS	PASS	9	Q9BPW8-E169	Q9BPW8-R155-E216-H77-R211-H124-E186
P62072	NET	TIM10	unkPHDEP	FAIL	FAIL	FAIL	FAIL	FAIL	FAIL	FAIL	FAIL	FAIL	FAIL	0	group-null	network-null
Q00597	NET	FANCC	unkPHDEP	PASS	FAIL	FAIL	FAIL	PASS	PASS	PASS	FAIL	FAIL	PASS	5	Q00597-H399-E130	Q00597-H399-D295-E409-R532
Q8IWS0	NET	PHF6	unkPHDEP	PASS	FAIL	PASS	PASS	PASS	FAIL	PASS	FAIL	PASS	PASS	7	Q8IWS0-H239-H302-D336-H104	Q8IWS0-R225-H239-H302-H42-H104
Q5T4T1	NET	T170B	unkPHDEP	FAIL	FAIL	FAIL	FAIL	FAIL	FAIL	FAIL	FAIL	FAIL	FAIL	0	group-null	network-null
Q9NYW2	NET	TA2R8	unkPHDEP	PASS	FAIL	FAIL	PASS	PASS	PASS	PASS	PASS	FAIL	PASS	7	Q9NYW2-R55-E271-E268	Q9NYW2-H281-R55-E268-D6
Q96K78	NET	AGRG7	unkPHDEP	PASS	FAIL	FAIL	FAIL	PASS	FAIL	PASS	FAIL	FAIL	FAIL	3	Q96K78-E239	Q96K78-R604-E606
Q9Y471	NET	CMAH	unkPHDEP	PASS	PASS	PASS	PASS	PASS	PASS	PASS	PASS	PASS	PASS	10	Q9Y471-D44-H96-D166-H40-E409	Q9Y471-E409-R153-H262-D166-D159-D95-H40-H96-H447-D416-R414-R65-D265-E172-H91-D55-H71-D44
Q6NV74	NET	CRCDL	unkPHDEP	FAIL	FAIL	FAIL	FAIL	FAIL	FAIL	FAIL	FAIL	FAIL	FAIL	0	group-null	network-null
A0A0J9YVY3	NET	HV741	unkPHDEP	FAIL	FAIL	FAIL	FAIL	FAIL	FAIL	FAIL	FAIL	FAIL	FAIL	0	group-null	network-null
Q8N608	NET	DPP10	unkPHDEP	PASS	PASS	PASS	PASS	PASS	PASS	PASS	PASS	PASS	PASS	10	Q8N608-E234-D258-D727-D228-H399-D600-E623-E717	Q8N608-E232-D727-H239-H723-D228-H731-H734-E233-E424-D258-H399-E234
O14980	NET	XPO1	unkPHDEP	PASS	PASS	PASS	PASS	PASS	PASS	PASS	PASS	PASS	PASS	10	O14980-E797-D334-D586	O14980-D334-D787-R845-E338-K139-K752-H884-E797-E177
Q9UNL4	NET	ING4	unkPHDEP	FAIL	FAIL	FAIL	FAIL	PASS	PASS	FAIL	FAIL	FAIL	FAIL	2	Q9UNL4-H223	network-null
Q8NBV4	NET	PLPP7	unkPHDEP	PASS	PASS	PASS	PASS	PASS	PASS	PASS	PASS	PASS	FAIL	9	Q8NBV4-D239	Q8NBV4-H193-D155-H236-D89-D180-H121-H235-D239-D185-R196-R229
P06315	NET	KV502	unkPHDEP	FAIL	FAIL	FAIL	FAIL	FAIL	FAIL	FAIL	FAIL	FAIL	FAIL	0	group-null	network-null
Q9HCS5	NET	E41LA	unkPHDEP	PASS	FAIL	FAIL	FAIL	PASS	PASS	PASS	FAIL	FAIL	PASS	5	Q9HCS5-E193-H155-H211	Q9HCS5-E108-H181-H155-E53-H211-H291
Q9GZP9	NET	DERL2	unkPHDEP	FAIL	FAIL	FAIL	FAIL	PASS	PASS	FAIL	FAIL	FAIL	FAIL	2	Q9GZP9-D172	network-null
O75795	ET	UDB17	unkPHDEP	PASS	FAIL	PASS	PASS	PASS	PASS	PASS	PASS	PASS	PASS	9	O75795-D264-H406-H51-E159-E182-D402-H450	O75795-D264-E182-D152-E266-H406-R260-H450-D402-E159
Q8WXR4	ET	MYO3B	unkPHDEP	PASS	PASS	PASS	PASS	PASS	PASS	PASS	PASS	PASS	FAIL	9	Q8WXR4-H154-E228-E513-H836	Q8WXR4-E758-H154-R281-E744-K442-K494-E71-H411-D218-R520-E727-E517-E476-H452-H836-R989-R491-D417-E201-K56-D722-D156
P61006	ET	RAB8A	unkPHDEP	PASS	FAIL	FAIL	FAIL	PASS	PASS	PASS	FAIL	FAIL	FAIL	4	P61006-K21-D63	P61006-K21-D63
Q9Y5G1	NET	PCDGF	unkPHDEP	PASS	PASS	PASS	PASS	PASS	PASS	PASS	PASS	PASS	PASS	10	Q9Y5G1-E39-E144-D159-D161-E253-D270-E358-D375-D480-D648-H208	Q9Y5G1-D161-D426-D323-E253-D648-E358-D159-D268-D597-R92-D375-D270-E144-E39-D480-D216-D234-D339-R412-D444-D373-D478-D536-D595
Q14254	NET	FLOT2	unkPHDEP	FAIL	FAIL	FAIL	FAIL	FAIL	FAIL	FAIL	FAIL	FAIL	FAIL	0	group-null	network-null
Q8IZU1	NET	FAM9A	unkPHDEP	FAIL	FAIL	FAIL	FAIL	FAIL	FAIL	FAIL	FAIL	FAIL	FAIL	0	group-null	network-null
P24539	NET	AT5F1	unkPHDEP	FAIL	FAIL	FAIL	FAIL	FAIL	FAIL	FAIL	FAIL	FAIL	FAIL	0	group-null	network-null
Q96PE3	ET	INP4A	unkPHDEP	PASS	PASS	PASS	PASS	PASS	PASS	PASS	PASS	PASS	PASS	10	Q96PE3-E332-D675-E247-K321-E935	Q96PE3-K321-R891-D900-R938-D42-E730-E247-R342-E332-H366-D40-R673-D731-E909-D675-D270-E251-H339-E716-K899-R933-E87-E725
P61371	NET	ISL1	unkPHDEP	FAIL	FAIL	FAIL	FAIL	PASS	FAIL	FAIL	FAIL	FAIL	PASS	2	P61371-D70-H133-H273	network-null
A6NEY8	NET	PRXD1	unkPHDEP	PASS	FAIL	FAIL	FAIL	PASS	FAIL	PASS	FAIL	FAIL	PASS	4	A6NEY8-H161	A6NEY8-H161-D114
O95714	ET	HERC2	unkPHDEP	FAIL	FAIL	FAIL	FAIL	PASS	PASS	FAIL	FAIL	FAIL	FAIL	2	O95714-H2703-H2818-H3843-K3848-D4147-H4355-E4492-H4529-E4641-H731-D1128-D1169-E1306-K1446-H1452-E1729-D1803-H2021-H2225	network-null
Q9H0P0	ET	5NT3A	unkPHDEP	PASS	PASS	PASS	PASS	PASS	FAIL	PASS	FAIL	PASS	FAIL	7	Q9H0P0-D88-D111	Q9H0P0-D88-D322-D281-K252-K182-D277
Q9UMX6	NET	GUC1B	unkPHDEP	PASS	FAIL	FAIL	FAIL	PASS	PASS	PASS	FAIL	FAIL	PASS	5	Q9UMX6-E77-E113-D183	Q9UMX6-D102-D66-E113-E77
Q16099	NET	GRIK4	unkPHDEP	PASS	FAIL	FAIL	FAIL	PASS	PASS	PASS	FAIL	FAIL	FAIL	4	Q16099-E41-D310	Q16099-D310-R371
Q96DG6	ET	CMBL	unkPHDEP	PASS	PASS	PASS	PASS	FAIL	FAIL	FAIL	FAIL	FAIL	FAIL	4	group-null	Q96DG6-R217-D179-H212-H216-D50
O00168	NET	PLM	unkPHDEP	FAIL	FAIL	FAIL	FAIL	FAIL	FAIL	FAIL	FAIL	FAIL	FAIL	0	group-null	network-null
Q9NNZ6	NET	PRM3	unkPHDEP	FAIL	FAIL	FAIL	FAIL	FAIL	FAIL	FAIL	FAIL	FAIL	FAIL	0	group-null	network-null
Q96ES6	NET	MFSD3	unkPHDEP	PASS	FAIL	PASS	PASS	PASS	PASS	PASS	PASS	PASS	PASS	9	Q96ES6-D120-D61-D116	Q96ES6-E229-D116-D120-R290-K53-E366
Q96Q35	NET	FACC1	unkPHDEP	FAIL	FAIL	FAIL	FAIL	FAIL	FAIL	FAIL	FAIL	FAIL	FAIL	0	group-null	network-null
Q676U5	NET	A16L1	unkPHDEP	PASS	PASS	PASS	PASS	PASS	PASS	PASS	PASS	PASS	FAIL	9	Q676U5-H321-H407-H576	Q676U5-D596-H576-R472-H466-H407-D454-D429-K433
Q96J88	NET	ESIP1	unkPHDEP	FAIL	FAIL	FAIL	FAIL	FAIL	FAIL	FAIL	FAIL	FAIL	FAIL	0	group-null	network-null
P52907	NET	CAZA1	unkPHDEP	PASS	FAIL	PASS	FAIL	PASS	FAIL	PASS	FAIL	PASS	PASS	6	P52907-E159-H197	P52907-D114-E176-R172-E159-H79-D125-R121
P21926	NET	CD9	unkPHDEP	PASS	FAIL	FAIL	FAIL	FAIL	FAIL	FAIL	FAIL	FAIL	FAIL	1	group-null	P21926-H147-E160
Q9ULK5	NET	VANG2	unkPHDEP	FAIL	FAIL	FAIL	FAIL	FAIL	FAIL	FAIL	FAIL	FAIL	FAIL	0	group-null	network-null
Q8WU67	ET	ABHD3	unkPHDEP	PASS	PASS	PASS	PASS	PASS	PASS	PASS	PASS	PASS	PASS	10	Q8WU67-H375-D305-D391	Q8WU67-H375-R170-D197-R139-D391-D346-H159-R177-R96-D345
A6NLC8	NET	YE016	unkPHDEP	FAIL	FAIL	FAIL	FAIL	PASS	PASS	FAIL	FAIL	FAIL	FAIL	2	A6NLC8-H174	network-null
O75586	NET	MED6	unkPHDEP	FAIL	FAIL	FAIL	FAIL	FAIL	FAIL	FAIL	FAIL	FAIL	FAIL	0	group-null	network-null
O75112	NET	LDB3	unkPHDEP	FAIL	FAIL	FAIL	FAIL	FAIL	FAIL	FAIL	FAIL	FAIL	PASS	1	O75112-D47	network-null
Q9H307	NET	PININ	unkPHDEP	FAIL	FAIL	FAIL	FAIL	FAIL	FAIL	FAIL	FAIL	FAIL	FAIL	0	group-null	network-null
Q8NFV4	ET	ABHDB	unkPHDEP	PASS	PASS	PASS	PASS	PASS	PASS	PASS	PASS	PASS	FAIL	9	Q8NFV4-K145-H242	Q8NFV4-H299-D101-D122-H105-H140-D165-R103-H73-H296
Q9UHF1	NET	EGFL7	unkPHDEP	FAIL	FAIL	FAIL	FAIL	FAIL	FAIL	FAIL	FAIL	FAIL	FAIL	0	group-null	network-null
P08910	ET	ABHD2	yesPHDEP	PASS	FAIL	PASS	PASS	PASS	PASS	PASS	PASS	PASS	FAIL	8	P08910-H373-H376	P08910-R175-E184-D394-R88-H162-H376-D345-E324-H373
Q9NXX6	NET	NSE4A	unkPHDEP	FAIL	FAIL	FAIL	FAIL	PASS	PASS	FAIL	FAIL	FAIL	FAIL	2	Q9NXX6-H307	network-null
O14879	NET	IFIT3	unkPHDEP	FAIL	FAIL	FAIL	FAIL	FAIL	FAIL	FAIL	FAIL	FAIL	FAIL	0	group-null	network-null
Q8N4S7	NET	PAQR4	unkPHDEP	PASS	PASS	PASS	PASS	PASS	PASS	PASS	PASS	PASS	FAIL	9	Q8N4S7-H100-D119	Q8N4S7-H46-D119-H244-E48-H85-H55-H100-H255-R30-H136-D261
Q8IZL8	NET	PELP1	unkPHDEP	PASS	FAIL	PASS	FAIL	PASS	PASS	PASS	FAIL	PASS	PASS	7	Q8IZL8-D465-H545	Q8IZL8-R105-D465-R428-H549-D143-H545-H461
P61011	ET	SRP54	unkPHDEP	PASS	PASS	FAIL	FAIL	PASS	PASS	PASS	FAIL	FAIL	FAIL	5	P61011-D190	P61011-K114-D190-D138
Q76L83	NET	ASXL2	unkPHDEP	FAIL	FAIL	FAIL	FAIL	FAIL	FAIL	FAIL	FAIL	FAIL	FAIL	0	group-null	network-null
P40227	NET	TCPZ	unkPHDEP	PASS	FAIL	PASS	PASS	PASS	PASS	PASS	PASS	PASS	PASS	9	P40227-D85-D393	P40227-D59-E415-K501-E192-D393-D85-R323
Q9UKI3	NET	VPRE3	unkPHDEP	FAIL	FAIL	FAIL	FAIL	FAIL	FAIL	FAIL	FAIL	FAIL	FAIL	0	group-null	network-null
A8MXJ8	NET	F90A5	unkPHDEP	FAIL	FAIL	FAIL	FAIL	PASS	FAIL	FAIL	FAIL	FAIL	FAIL	1	A8MXJ8-H52	network-null
Q9UN76	ET	S6A14	unkPHDEP	PASS	PASS	PASS	PASS	PASS	PASS	PASS	PASS	PASS	PASS	10	Q9UN76-D422-D509-H371-E493	Q9UN76-E93-E493-R447-E429-D437-R36-D346-H26
A6NFT4	NET	CFA73	unkPHDEP	FAIL	FAIL	FAIL	FAIL	FAIL	FAIL	FAIL	FAIL	FAIL	FAIL	0	group-null	network-null
Q8TAA5	NET	GRPE2	unkPHDEP	FAIL	FAIL	FAIL	FAIL	PASS	FAIL	FAIL	FAIL	FAIL	FAIL	1	Q8TAA5-H178	network-null
A0A0A0MS14	NET	HV145	unkPHDEP	PASS	FAIL	FAIL	FAIL	FAIL	FAIL	FAIL	FAIL	FAIL	FAIL	1	group-null	A0A0A0MS14-D109-R57
Q8NHC4	NET	O10J5	unkPHDEP	PASS	FAIL	PASS	PASS	PASS	PASS	PASS	PASS	PASS	PASS	9	Q8NHC4-E70-D121-D179-H250	Q8NHC4-H250-D179-H175-E70-H243-H159
Q14722	ET	KCAB1	unkPHDEP	PASS	PASS	PASS	PASS	PASS	PASS	PASS	PASS	PASS	PASS	10	Q14722-H187-E265	Q14722-D404-E148-D137-H187-E140-R274-K170-E265
Q96NS1	NET	YPEL4	unkPHDEP	PASS	FAIL	FAIL	FAIL	PASS	PASS	PASS	FAIL	FAIL	FAIL	4	Q96NS1-H80	Q96NS1-H80-K109
Q2WGJ8	NET	TM249	unkPHDEP	PASS	FAIL	FAIL	FAIL	FAIL	FAIL	FAIL	FAIL	FAIL	FAIL	1	group-null	Q2WGJ8-D195-E179
Q86SH4	NET	PRNT	unkPHDEP	FAIL	FAIL	FAIL	FAIL	FAIL	FAIL	FAIL	FAIL	FAIL	FAIL	0	group-null	network-null
Q9UHW5	NET	GPN3	unkPHDEP	PASS	FAIL	FAIL	FAIL	PASS	FAIL	PASS	FAIL	FAIL	FAIL	3	Q9UHW5-H26	Q9UHW5-R3-D101-H26-D249
Q3YEC7	NET	RABL6	unkPHDEP	PASS	FAIL	FAIL	FAIL	FAIL	FAIL	FAIL	FAIL	FAIL	FAIL	1	group-null	Q3YEC7-D100-K56-E161
O95810	NET	CAVN2	unkPHDEP	FAIL	FAIL	FAIL	FAIL	FAIL	FAIL	FAIL	FAIL	FAIL	FAIL	0	group-null	network-null
Q9BQS6	NET	HSPB9	unkPHDEP	FAIL	FAIL	FAIL	FAIL	FAIL	FAIL	FAIL	FAIL	FAIL	FAIL	0	group-null	network-null
Q2TB90	ET	HKDC1	unkPHDEP	PASS	PASS	PASS	PASS	PASS	PASS	PASS	PASS	PASS	PASS	10	Q2TB90-E790-E260-E294-H420-E707-E741-H867	Q2TB90-D729-E343-R844-K843-D278-R307-E707-D209-K173-E260-E741-D725-E304-H867-R845-E790-K742-D282-R828-E294-H420-K295-E842-E687-R381
Q495N2	NET	S36A3	unkPHDEP	FAIL	FAIL	FAIL	FAIL	PASS	PASS	FAIL	FAIL	FAIL	PASS	3	Q495N2-D432-E265-K331	network-null
Q8IW93	NET	ARHGJ	unkPHDEP	PASS	FAIL	PASS	PASS	PASS	FAIL	PASS	FAIL	PASS	FAIL	6	Q8IW93-E439	Q8IW93-E733-R518-R694-E388-R595
Q8WXH5	NET	SOCS4	unkPHDEP	FAIL	FAIL	FAIL	FAIL	FAIL	FAIL	FAIL	FAIL	FAIL	FAIL	0	group-null	network-null
Q99962	NET	SH3G2	unkPHDEP	FAIL	FAIL	FAIL	FAIL	FAIL	FAIL	FAIL	FAIL	FAIL	PASS	1	Q99962-D132-D167	network-null
Q9HAB8	ET	PPCS	unkPHDEP	FAIL	FAIL	FAIL	FAIL	FAIL	FAIL	FAIL	FAIL	FAIL	FAIL	0	group-null	network-null
Q8N119	ET	MMP21	unkPHDEP	PASS	PASS	PASS	PASS	PASS	PASS	PASS	PASS	PASS	PASS	10	Q8N119-E207-D261-E284-D378-D558-H235-E264-D318-D338	Q8N119-H283-H235-E207-R319-D263-H251-R203-D261-H259-D558-H287-E248-E264-E284-R116-D121-H293
Q8IUX8	NET	EGFL6	unkPHDEP	FAIL	FAIL	FAIL	FAIL	PASS	FAIL	FAIL	FAIL	FAIL	FAIL	1	Q8IUX8-D535	network-null
P62312	NET	LSM6	unkPHDEP	FAIL	FAIL	FAIL	FAIL	FAIL	FAIL	FAIL	FAIL	FAIL	FAIL	0	group-null	network-null
Q96JJ6	NET	JPH4	unkPHDEP	PASS	PASS	PASS	PASS	PASS	PASS	PASS	PASS	PASS	PASS	10	Q96JJ6-E121-R291	Q96JJ6-D125-E121-R138-R144-R291-D289-E280-R299
A6NI79	NET	CCD69	unkPHDEP	FAIL	FAIL	FAIL	FAIL	FAIL	FAIL	FAIL	FAIL	FAIL	FAIL	0	group-null	network-null
P51793	NET	CLCN4	unkPHDEP	PASS	FAIL	PASS	PASS	PASS	PASS	PASS	PASS	PASS	PASS	9	P51793-K207-E331-K452-E38-E224-D431-E488	P51793-E573-D431-H229-K207-K99-R253-E488-K223-D585-E249-E224-K187-D89-E281-K452-R481
Q9Y2W6	NET	TDRKH	unkPHDEP	PASS	PASS	PASS	PASS	FAIL	FAIL	FAIL	FAIL	FAIL	FAIL	4	group-null	Q9Y2W6-R372-D393-R214-D390
Q96A99	NET	PTX4	unkPHDEP	PASS	FAIL	FAIL	FAIL	PASS	PASS	PASS	FAIL	FAIL	FAIL	4	Q96A99-E406	Q96A99-H362-H377
A1L188	NET	NDUF8	unkPHDEP	FAIL	FAIL	FAIL	FAIL	FAIL	FAIL	FAIL	FAIL	FAIL	FAIL	0	group-null	network-null
Q15561	NET	TEAD4	unkPHDEP	FAIL	FAIL	FAIL	FAIL	FAIL	FAIL	FAIL	FAIL	FAIL	FAIL	0	group-null	network-null
P51809	NET	VAMP7	unkPHDEP	FAIL	FAIL	FAIL	FAIL	FAIL	FAIL	FAIL	FAIL	FAIL	FAIL	0	group-null	network-null
B7Z368	NET	CJ142	unkPHDEP	FAIL	FAIL	FAIL	FAIL	FAIL	FAIL	FAIL	FAIL	FAIL	FAIL	0	group-null	network-null
Q8WUJ0	NET	STYX	unkPHDEP	FAIL	FAIL	FAIL	FAIL	FAIL	FAIL	FAIL	FAIL	FAIL	FAIL	0	group-null	network-null
O94769	NET	ECM2	unkPHDEP	FAIL	FAIL	FAIL	FAIL	FAIL	FAIL	FAIL	FAIL	FAIL	FAIL	0	group-null	network-null
Q9ULW0	NET	TPX2	unkPHDEP	FAIL	FAIL	FAIL	FAIL	FAIL	FAIL	FAIL	FAIL	FAIL	FAIL	0	group-null	network-null
Q96CD0	NET	FBXL8	unkPHDEP	PASS	FAIL	PASS	PASS	PASS	FAIL	PASS	FAIL	PASS	FAIL	6	Q96CD0-H249	Q96CD0-D231-R225-E109-E77-H199
Q96AZ6	ET	ISG20	yesPHDEP	FAIL	PASS	FAIL	FAIL	PASS	PASS	FAIL	FAIL	FAIL	FAIL	3	Q96AZ6-E13-D94-D154	Q96AZ6-D11-E13-D94-D154
P17600	NET	SYN1	unkPHDEP	PASS	FAIL	PASS	PASS	FAIL	FAIL	FAIL	FAIL	FAIL	FAIL	3	group-null	P17600-R315-K324-D402
Q8NCN5	NET	PDPR	unkPHDEP	PASS	PASS	PASS	PASS	PASS	PASS	PASS	PASS	PASS	PASS	10	Q8NCN5-E306-E98-H179-H331-E513-K531-H597-E734	Q8NCN5-D725-H265-R714-D286-H597-E306-R342-D416-H331-H261-E787-H811-D288-H775-D780
O43827	NET	ANGL7	unkPHDEP	PASS	FAIL	FAIL	PASS	FAIL	FAIL	FAIL	FAIL	FAIL	FAIL	2	group-null	O43827-D201-D163-R177-K338
Q9NUU7	ET	DD19A	unkPHDEP	PASS	FAIL	PASS	PASS	PASS	FAIL	PASS	FAIL	PASS	FAIL	6	Q9NUU7-D244	Q9NUU7-D241-D244-K143-E242
P20933	ET	ASPG	unkPHDEP	PASS	PASS	PASS	PASS	PASS	PASS	PASS	PASS	PASS	PASS	10	P20933-D88-E65-D201-D237	P20933-D80-H204-D104-D88-D237-K230
O95073	NET	FSBP	unkPHDEP	FAIL	FAIL	FAIL	FAIL	FAIL	FAIL	FAIL	FAIL	FAIL	FAIL	0	group-null	network-null
Q14206	NET	RCAN2	unkPHDEP	FAIL	FAIL	FAIL	FAIL	FAIL	FAIL	FAIL	FAIL	FAIL	FAIL	0	group-null	network-null
P46087	ET	NOP2	unkPHDEP	PASS	FAIL	PASS	PASS	PASS	PASS	PASS	PASS	PASS	FAIL	8	P46087-D390	P46087-E525-R568-E386-D230-R269-D273-R242-R456-E523-D390-D416
P0DMS9	NET	TMIG3	unkPHDEP	FAIL	FAIL	FAIL	FAIL	FAIL	FAIL	FAIL	FAIL	FAIL	PASS	1	P0DMS9-K104	network-null
Q5T5U3	NET	RHG21	unkPHDEP	FAIL	FAIL	FAIL	FAIL	PASS	PASS	FAIL	FAIL	FAIL	FAIL	2	Q5T5U3-H1270-H1280	network-null
Q9UBN7	ET	HDAC6	unkPHDEP	PASS	PASS	PASS	PASS	PASS	PASS	PASS	PASS	PASS	PASS	10	Q9UBN7-D251-D346-D742-D223-D316-E383-H400-D747-E779	Q9UBN7-E733-H720-H145-H651-D251-D649-H255-D253-H368-R642-D351-D346-H672-E502-D747-H216-R606-H276-H611-R506-H492-E107-E779-H256-H610-E383-H230-D742-H764-R211-R111-H761-H652-D647-H215-H500
Q6ZT62	NET	BGIN	unkPHDEP	PASS	FAIL	FAIL	FAIL	FAIL	FAIL	FAIL	FAIL	FAIL	FAIL	1	group-null	Q6ZT62-R76-E124
Q01955	NET	CO4A3	unkPHDEP	PASS	FAIL	FAIL	FAIL	PASS	PASS	PASS	FAIL	FAIL	FAIL	4	Q01955-E1615	Q01955-E1615-H1617
Q96PJ5	NET	FCRL4	unkPHDEP	FAIL	FAIL	FAIL	FAIL	PASS	FAIL	FAIL	FAIL	FAIL	FAIL	1	Q96PJ5-H59	network-null
Q53EL6	NET	PDCD4	unkPHDEP	FAIL	FAIL	FAIL	FAIL	FAIL	FAIL	FAIL	FAIL	FAIL	FAIL	0	group-null	network-null
Q9UHK0	NET	NUFP1	unkPHDEP	FAIL	FAIL	FAIL	FAIL	PASS	PASS	FAIL	FAIL	FAIL	FAIL	2	Q9UHK0-H192	network-null
P21145	NET	MAL	unkPHDEP	PASS	PASS	PASS	PASS	PASS	PASS	PASS	PASS	PASS	PASS	10	P21145-D24-E30-E106-H78-H142	P21145-D24-E30-H142-D88-H92-R149
A6NGU5	ET	GGT3	unkPHDEP	PASS	PASS	PASS	PASS	PASS	PASS	PASS	PASS	PASS	PASS	10	A6NGU5-E137-D479-E108-E318-D422-K446	A6NGU5-R107-K446-K561-E515-H383-H314-R280-D422-H504-D479-E318-H81-R502-E108-D558-R321-H531-D46-E137-R327-D332-D378
A0A0C4DH26	NET	KVD41	unkPHDEP	FAIL	FAIL	FAIL	FAIL	FAIL	FAIL	FAIL	FAIL	FAIL	FAIL	0	group-null	network-null
Q14134	NET	TRI29	unkPHDEP	FAIL	FAIL	FAIL	FAIL	FAIL	FAIL	FAIL	FAIL	FAIL	FAIL	0	group-null	network-null
Q6PH81	NET	CP087	unkPHDEP	FAIL	FAIL	FAIL	FAIL	FAIL	FAIL	FAIL	FAIL	FAIL	FAIL	0	group-null	network-null
Q13177	ET	PAK2	unkPHDEP	PASS	PASS	PASS	PASS	PASS	PASS	PASS	PASS	PASS	FAIL	9	Q13177-H366-E435-E438-H497	Q13177-H366-E413-D368-R488-D425-H360
Q6ZNK6	NET	TIFAB	unkPHDEP	FAIL	FAIL	FAIL	FAIL	FAIL	FAIL	FAIL	FAIL	FAIL	FAIL	0	group-null	network-null
P0DTW3	NET	HV384	unkPHDEP	FAIL	FAIL	FAIL	FAIL	FAIL	FAIL	FAIL	FAIL	FAIL	FAIL	0	group-null	network-null
P0CL82	NET	GG12I	unkPHDEP	FAIL	FAIL	FAIL	FAIL	FAIL	FAIL	FAIL	FAIL	FAIL	FAIL	0	group-null	network-null
Q13523	ET	PRP4B	unkPHDEP	PASS	PASS	PASS	PASS	PASS	PASS	PASS	PASS	PASS	PASS	10	Q13523-E881-H813	Q13523-K817-E881-H813-D834-D819-E732-D815-D121-D871-K717-E859-D743
A6NGN9	NET	IGLO5	unkPHDEP	FAIL	FAIL	FAIL	FAIL	FAIL	FAIL	FAIL	FAIL	FAIL	FAIL	0	group-null	network-null
I0J062	NET	PANO1	unkPHDEP	FAIL	FAIL	FAIL	FAIL	FAIL	FAIL	FAIL	FAIL	FAIL	FAIL	0	group-null	network-null
Q8NGJ0	NET	OR5A1	unkPHDEP	PASS	FAIL	PASS	PASS	PASS	PASS	PASS	PASS	PASS	PASS	9	Q8NGJ0-D73-D87-D124-D183	Q8NGJ0-E114-D183-D73-H179-H247
O00469	ET	PLOD2	unkPHDEP	PASS	PASS	PASS	PASS	PASS	PASS	PASS	PASS	PASS	FAIL	9	O00469-D190-H333-H339-D392-D394-E582-D610	O00469-D392-H710-D610-H716-H612-D191-D190-D668-D596-H718-R728-D394-R372-D529-E578
Q9Y3S2	NET	ZN330	unkPHDEP	PASS	FAIL	PASS	PASS	PASS	PASS	PASS	PASS	PASS	PASS	9	Q9Y3S2-H118-K50-H86-H184	Q9Y3S2-E105-R52-K50-H139-H118
Q1W209	NET	ESRG	unkPHDEP	FAIL	FAIL	FAIL	FAIL	FAIL	FAIL	FAIL	FAIL	FAIL	FAIL	0	group-null	network-null
Q8IV33	NET	K0825	unkPHDEP	PASS	FAIL	PASS	PASS	PASS	PASS	PASS	PASS	PASS	FAIL	8	Q8IV33-D690-E699-E796	Q8IV33-E1239-H179-K192-E26-D258-K991-R1237
O95751	NET	LDOC1	unkPHDEP	FAIL	FAIL	FAIL	FAIL	FAIL	FAIL	FAIL	FAIL	FAIL	FAIL	0	group-null	network-null
Q7Z418	NET	KCNKI	unkPHDEP	FAIL	FAIL	FAIL	FAIL	FAIL	FAIL	FAIL	FAIL	FAIL	FAIL	0	group-null	network-null
Q9H340	NET	O51B6	unkPHDEP	PASS	FAIL	PASS	PASS	PASS	PASS	PASS	PASS	PASS	PASS	9	Q9H340-D68-D119-H22-E109-H174	Q9H340-D68-H242-D181-H174-D119-E109
Q9NUA8	NET	ZBT40	unkPHDEP	PASS	PASS	FAIL	FAIL	PASS	FAIL	PASS	FAIL	FAIL	PASS	5	Q9NUA8-H825-H973-H1153	Q9NUA8-H968-H973-H944-D925-H939
P09211	ET	GSTP1	unkPHDEP	PASS	FAIL	PASS	PASS	FAIL	FAIL	FAIL	FAIL	FAIL	FAIL	3	group-null	P09211-R101-H163-D158-D24-D153
Q9H4Q4	ET	PRD12	unkPHDEP	FAIL	FAIL	FAIL	FAIL	FAIL	FAIL	FAIL	FAIL	FAIL	FAIL	0	group-null	network-null
A6NM76	NET	O6C76	unkPHDEP	PASS	FAIL	FAIL	PASS	PASS	PASS	PASS	PASS	FAIL	PASS	7	A6NM76-D118-E67	A6NM76-E67-H241-D118
P61574	NET	RE113	unkPHDEP	FAIL	FAIL	FAIL	FAIL	FAIL	FAIL	FAIL	FAIL	FAIL	FAIL	0	group-null	network-null
B2RUZ4	NET	SMIM1	unkPHDEP	FAIL	FAIL	FAIL	FAIL	FAIL	FAIL	FAIL	FAIL	FAIL	FAIL	0	group-null	network-null
Q99590	NET	SCAFB	unkPHDEP	PASS	FAIL	FAIL	PASS	FAIL	FAIL	FAIL	FAIL	FAIL	FAIL	2	group-null	Q99590-R1051-R1151
P42696	NET	RBM34	unkPHDEP	FAIL	FAIL	FAIL	FAIL	FAIL	FAIL	FAIL	FAIL	FAIL	FAIL	0	group-null	network-null
Q9NZ53	NET	PDXL2	unkPHDEP	FAIL	FAIL	FAIL	FAIL	FAIL	FAIL	FAIL	FAIL	FAIL	FAIL	0	group-null	network-null
Q5BJD5	ET	TM41B	unkPHDEP	FAIL	FAIL	FAIL	FAIL	FAIL	FAIL	FAIL	FAIL	FAIL	FAIL	0	group-null	network-null
P55916	NET	UCP3	unkPHDEP	FAIL	FAIL	FAIL	FAIL	FAIL	FAIL	FAIL	FAIL	FAIL	FAIL	0	group-null	network-null
Q9Y676	NET	RT18B	unkPHDEP	FAIL	FAIL	FAIL	FAIL	FAIL	FAIL	FAIL	FAIL	FAIL	FAIL	0	group-null	network-null
Q8N1F7	NET	NUP93	unkPHDEP	PASS	FAIL	FAIL	PASS	PASS	PASS	PASS	PASS	FAIL	FAIL	6	Q8N1F7-E263-E473	Q8N1F7-E473-H491-D412-H488-R245-R327-E182
Q969G6	ET	RIFK	unkPHDEP	FAIL	FAIL	FAIL	FAIL	FAIL	FAIL	FAIL	FAIL	FAIL	PASS	1	Q969G6-D122	network-null
P36383	NET	CXG1	unkPHDEP	PASS	FAIL	PASS	FAIL	FAIL	FAIL	FAIL	FAIL	FAIL	FAIL	2	group-null	P36383-R184-E188-H73-R32-D46-K228
P62487	NET	RPB7	unkPHDEP	FAIL	FAIL	FAIL	FAIL	FAIL	FAIL	FAIL	FAIL	FAIL	FAIL	0	group-null	network-null
Q6P9G9	NET	ZN449	unkPHDEP	PASS	FAIL	FAIL	FAIL	PASS	FAIL	PASS	FAIL	FAIL	FAIL	3	Q6P9G9-E76	Q6P9G9-E76-R30
Q9H7C9	NET	AAMDC	unkPHDEP	PASS	FAIL	FAIL	PASS	PASS	PASS	PASS	PASS	FAIL	FAIL	6	Q9H7C9-H119	Q9H7C9-D25-K27-H119-D53
Q8N531	NET	FBXL6	unkPHDEP	FAIL	FAIL	FAIL	FAIL	FAIL	FAIL	FAIL	FAIL	FAIL	FAIL	0	group-null	network-null
P61764	NET	STXB1	unkPHDEP	PASS	PASS	PASS	PASS	PASS	PASS	PASS	PASS	PASS	PASS	10	P61764-K29-E369-H245-H347	P61764-E72-R65-H245-E369-D285-H103-R406-K29-E549-D238-E141-D90-R292-H347-R235-D234-E283-K7
H0YL09	NET	U2Q2L	unkPHDEP	FAIL	FAIL	FAIL	FAIL	FAIL	FAIL	FAIL	FAIL	FAIL	FAIL	0	group-null	network-null
P12980	NET	LYL1	unkPHDEP	FAIL	FAIL	FAIL	FAIL	FAIL	FAIL	FAIL	FAIL	FAIL	FAIL	0	group-null	network-null
Q8NB16	NET	MLKL	unkPHDEP	PASS	FAIL	PASS	PASS	PASS	PASS	PASS	PASS	PASS	PASS	9	Q8NB16-D140-H321-E351-E404	Q8NB16-D140-H321-H329-E394-D137-R449-R456
A0A1W2PR48	NET	TLE7	unkPHDEP	FAIL	FAIL	FAIL	FAIL	FAIL	FAIL	FAIL	FAIL	FAIL	FAIL	0	group-null	network-null
Q4ADV7	NET	RIC1	unkPHDEP	PASS	FAIL	PASS	FAIL	PASS	FAIL	PASS	FAIL	PASS	PASS	6	Q4ADV7-E58-H373-E535-E563-E718-H958	Q4ADV7-R566-E564-E563
P51172	NET	SCNND	unkPHDEP	PASS	FAIL	FAIL	PASS	PASS	PASS	PASS	PASS	FAIL	PASS	7	P51172-D395-D403-E521	P51172-D395-H400-H398-D403
Q3ZCQ8	NET	TIM50	unkPHDEP	PASS	PASS	PASS	PASS	FAIL	FAIL	FAIL	FAIL	FAIL	FAIL	4	group-null	Q3ZCQ8-D248-K232-E153
Q495T6	ET	MMEL1	unkPHDEP	PASS	FAIL	PASS	PASS	PASS	PASS	PASS	PASS	PASS	PASS	9	Q495T6-E614-E147-E323-K500-H613	Q495T6-D252-D240-R402-D241-E614-H613-R325-D680-E312-R747
Q68CZ2	ET	TENS3	unkPHDEP	PASS	PASS	PASS	FAIL	PASS	FAIL	PASS	FAIL	PASS	PASS	7	Q68CZ2-H1267-H181-E1254	Q68CZ2-D280-D331-E1254-K202-R259-H77-H1267-R113-H106-R254
Q96AY3	ET	FKB10	unkPHDEP	PASS	PASS	PASS	PASS	PASS	PASS	PASS	PASS	PASS	FAIL	9	Q96AY3-D260	Q96AY3-E566-E225-E113-D148-R115-R339-R290-E337-D555-R227-H262-D260-R178-H374-R66-D372-D187
Q29RF7	NET	PDS5A	unkPHDEP	PASS	PASS	PASS	PASS	FAIL	FAIL	FAIL	FAIL	FAIL	PASS	5	Q29RF7-D96-D645	Q29RF7-K835-H1007-R617-E466-R299-E831-D624-D811-D873-D1062-R964-D959-R483-D334-D371-R340-R368-D409-R377-R406
Q9NYV6	NET	RRN3	unkPHDEP	PASS	FAIL	PASS	PASS	PASS	PASS	PASS	PASS	PASS	FAIL	8	Q9NYV6-H363-H453	Q9NYV6-D315-E312-R413-D563-H363-D255
P07358	NET	CO8B	unkPHDEP	PASS	PASS	FAIL	FAIL	PASS	PASS	PASS	FAIL	FAIL	PASS	6	P07358-D145	P07358-K283-D151-H294-E355-D192-E499-R334-D545-D145-R132-D148
Q8NGD2	NET	OR4K2	unkPHDEP	PASS	FAIL	PASS	PASS	PASS	PASS	PASS	PASS	PASS	PASS	9	Q8NGD2-E111-D121-D180	Q8NGD2-D70-H105-E111-D180-H243
Q9GZR2	ET	REXO4	unkPHDEP	FAIL	PASS	FAIL	FAIL	PASS	PASS	FAIL	FAIL	FAIL	FAIL	3	Q9GZR2-E249-D331-D386	Q9GZR2-D247-D331-D386
Q7Z6R9	NET	AP2D	unkPHDEP	PASS	PASS	PASS	PASS	PASS	PASS	PASS	PASS	PASS	PASS	10	Q7Z6R9-E242-E294	Q7Z6R9-E242-E233-R237-E294-H384
Q9NYQ3	ET	HAOX2	unkPHDEP	PASS	PASS	FAIL	PASS	FAIL	FAIL	FAIL	FAIL	FAIL	FAIL	3	group-null	Q9NYQ3-K222-H81-D285-D277-K288-E89-D158
Q96S65	NET	CSRN1	unkPHDEP	PASS	FAIL	FAIL	FAIL	FAIL	FAIL	FAIL	FAIL	FAIL	FAIL	1	group-null	Q96S65-R207-E223
Q5BN46	NET	CI116	unkPHDEP	FAIL	FAIL	FAIL	FAIL	FAIL	FAIL	FAIL	FAIL	FAIL	FAIL	0	group-null	network-null
P07148	NET	FABPL	unkPHDEP	FAIL	FAIL	FAIL	FAIL	FAIL	FAIL	FAIL	FAIL	FAIL	FAIL	0	group-null	network-null
Q05048	NET	CSTF1	unkPHDEP	PASS	PASS	FAIL	FAIL	PASS	PASS	PASS	FAIL	FAIL	PASS	6	Q05048-E216-H107-H172-H182-H304-E365	Q05048-H107-H396-H172-D194-K198-D171
A0PJW6	NET	TM223	unkPHDEP	PASS	FAIL	FAIL	FAIL	FAIL	FAIL	FAIL	FAIL	FAIL	FAIL	1	group-null	A0PJW6-H39-H138
Q15053	NET	K0040	unkPHDEP	FAIL	FAIL	FAIL	FAIL	FAIL	FAIL	FAIL	FAIL	FAIL	FAIL	0	group-null	network-null
A6NDB9	NET	PALM3	unkPHDEP	FAIL	FAIL	FAIL	FAIL	FAIL	FAIL	FAIL	FAIL	FAIL	FAIL	0	group-null	network-null
P16435	ET	NCPR	unkPHDEP	PASS	FAIL	FAIL	FAIL	PASS	FAIL	PASS	FAIL	FAIL	FAIL	3	P16435-E214-H302	P16435-R97-E213-H470-H302
P17027	NET	ZNF23	unkPHDEP	FAIL	FAIL	FAIL	FAIL	PASS	FAIL	FAIL	FAIL	FAIL	FAIL	1	P17027-H382-H410-H466-H522	network-null
P21127	ET	CD11B	unkPHDEP	PASS	PASS	PASS	PASS	PASS	PASS	PASS	PASS	PASS	FAIL	9	P21127-H560-E630-H720	P21127-K467-E485-H560-R711-E607-D620-D562-E630-H554
P0DP71	NET	F236C	unkPHDEP	FAIL	FAIL	FAIL	FAIL	FAIL	FAIL	FAIL	FAIL	FAIL	FAIL	0	group-null	network-null
Q05C16	NET	LRC63	unkPHDEP	FAIL	FAIL	FAIL	FAIL	FAIL	FAIL	FAIL	FAIL	FAIL	FAIL	0	group-null	network-null
P29317	ET	EPHA2	unkPHDEP	PASS	PASS	PASS	FAIL	PASS	FAIL	PASS	FAIL	PASS	FAIL	6	P29317-H737-E809	P29317-D739-D799-H737
A0A0G2JLQ3	NET	A0A0G2JLQ3	unkPHDEP	FAIL	FAIL	FAIL	FAIL	FAIL	FAIL	FAIL	FAIL	FAIL	FAIL	0	group-null	network-null
Q6XR72	ET	ZNT10	unkPHDEP	PASS	PASS	PASS	PASS	PASS	PASS	PASS	PASS	PASS	PASS	10	Q6XR72-E25-D40-D248-D47-D280-H333-H350	Q6XR72-K352-D47-D40-H333-E25-H350-E383-D248-H244
Q6ZPD9	ET	D19L3	unkPHDEP	PASS	PASS	PASS	PASS	PASS	PASS	PASS	PASS	PASS	FAIL	9	Q6ZPD9-E84-E206-K586-H598-H624	Q6ZPD9-H490-D655-R212-D658-H469-E137-H596-K586-R607-D117-R682-K484-D201-H598-E121-H663
O95231	NET	VENTX	unkPHDEP	FAIL	FAIL	FAIL	FAIL	FAIL	FAIL	FAIL	FAIL	FAIL	FAIL	0	group-null	network-null
P52657	NET	T2AG	unkPHDEP	FAIL	FAIL	FAIL	FAIL	FAIL	FAIL	FAIL	FAIL	FAIL	PASS	1	P52657-D41	network-null
O14578	ET	CTRO	unkPHDEP	PASS	PASS	PASS	PASS	PASS	PASS	PASS	PASS	PASS	PASS	10	O14578-E204-E145-H213-K1551	O14578-E1848-D230-D285-H1843-H219-D283-H213-D221-R348-E204-H234
A6NCM1	NET	IQCAL	unkPHDEP	PASS	FAIL	PASS	PASS	PASS	FAIL	PASS	FAIL	PASS	FAIL	6	A6NCM1-D58-K88-E90	A6NCM1-H100-K88-E86-D89-H14-H554-R83-H398-E98-R547
Q5SZQ8	NET	CELF3	unkPHDEP	FAIL	FAIL	FAIL	FAIL	FAIL	FAIL	FAIL	FAIL	FAIL	FAIL	0	group-null	network-null
O75712	NET	CXB3	unkPHDEP	PASS	FAIL	FAIL	PASS	FAIL	FAIL	FAIL	FAIL	FAIL	FAIL	2	group-null	O75712-K184-E142-E47-R32
Q9H5Z1	ET	DHX35	unkPHDEP	PASS	PASS	PASS	PASS	PASS	PASS	PASS	PASS	PASS	FAIL	9	Q9H5Z1-D154-D544	Q9H5Z1-E177-R404-D359-R336-D544-H545-K83-R393-D176-K337-H269-D276-R390-H179-E346-R396
Q6NSX1	NET	CCD70	unkPHDEP	FAIL	FAIL	FAIL	FAIL	FAIL	FAIL	FAIL	FAIL	FAIL	FAIL	0	group-null	network-null
Q9P267	NET	MBD5	unkPHDEP	FAIL	FAIL	FAIL	FAIL	FAIL	FAIL	FAIL	FAIL	FAIL	FAIL	0	group-null	network-null
P0C0L5	NET	CO4B	unkPHDEP	PASS	PASS	PASS	PASS	PASS	PASS	PASS	PASS	PASS	PASS	10	P0C0L5-E1263-E346-D605-D1304-D1487	P0C0L5-D1029-D1310-D705-H1521-D1304-D656-R1665-R22-E1263-K1084-D1487-D1656-K1042-R1613-R775-D1509-D925-R719-E1710-H834-D1689-E346-H32-H140
Q5VZV1	ET	MT21C	unkPHDEP	PASS	FAIL	FAIL	FAIL	PASS	PASS	PASS	FAIL	FAIL	FAIL	4	Q5VZV1-E118-D141	Q5VZV1-D194-D230
A0A1B0GVV1	NET	SIM35	unkPHDEP	FAIL	FAIL	FAIL	FAIL	FAIL	FAIL	FAIL	FAIL	FAIL	FAIL	0	group-null	network-null
Q9H7Z3	NET	NRDE2	unkPHDEP	PASS	PASS	PASS	PASS	PASS	PASS	PASS	PASS	PASS	PASS	10	Q9H7Z3-E487-D498-R529-E663-E829-H848-E1032	Q9H7Z3-E663-R1150-H485-R1152-D1128-D662-K1123-D588-E584-R1093-H478-E487-R481
Q9UHV8	NET	PP13	unkPHDEP	FAIL	FAIL	FAIL	FAIL	FAIL	FAIL	FAIL	FAIL	FAIL	FAIL	0	group-null	network-null
O75094	NET	SLIT3	unkPHDEP	PASS	FAIL	FAIL	FAIL	PASS	FAIL	PASS	FAIL	FAIL	FAIL	3	O75094-D67-E760-H860	O75094-D781-E760-H860-D862
Q06495	ET	NPT2A	yesPHDEP	PASS	PASS	PASS	PASS	PASS	PASS	PASS	PASS	PASS	PASS	10	Q06495-D224-H338	Q06495-D224-H223-H477
Q5T5F5	NET	A4AS1	unkPHDEP	FAIL	FAIL	FAIL	FAIL	FAIL	FAIL	FAIL	FAIL	FAIL	FAIL	0	group-null	network-null
Q96S06	NET	LMF1	unkPHDEP	PASS	PASS	PASS	PASS	PASS	PASS	PASS	PASS	PASS	FAIL	9	Q96S06-E243-H263	Q96S06-E274-R216-E174-E418-E179-H241-K444-R461-H459-H482-K225-K486-R416-D463
Q15771	NET	RAB30	unkPHDEP	PASS	FAIL	FAIL	FAIL	PASS	PASS	PASS	FAIL	FAIL	FAIL	4	Q15771-K22-D64	Q15771-K22-D64
Q496M5	NET	PLK5	unkPHDEP	FAIL	FAIL	FAIL	FAIL	FAIL	FAIL	FAIL	FAIL	FAIL	FAIL	0	group-null	network-null
Q15573	NET	TAF1A	unkPHDEP	PASS	PASS	PASS	PASS	PASS	FAIL	PASS	FAIL	PASS	FAIL	7	Q15573-K126	Q15573-D392-H383-K403-K126-H140
O76031	NET	CLPX	unkPHDEP	PASS	FAIL	FAIL	FAIL	FAIL	FAIL	FAIL	FAIL	FAIL	FAIL	1	group-null	O76031-R200-H197
O95407	NET	TNF6B	unkPHDEP	FAIL	FAIL	FAIL	FAIL	FAIL	FAIL	FAIL	FAIL	FAIL	FAIL	0	group-null	network-null
Q8WW52	NET	F151A	unkPHDEP	PASS	PASS	PASS	PASS	PASS	PASS	PASS	PASS	PASS	PASS	10	Q8WW52-D300-E94-H541-H575	Q8WW52-K141-D96-R247-D143-E94-D300-D278-D175
Q86SG6	ET	NEK8	unkPHDEP	PASS	FAIL	FAIL	PASS	PASS	FAIL	PASS	FAIL	FAIL	PASS	5	Q86SG6-D530-H19-E195	Q86SG6-K526-R246-H126-D505-R474-E173-H454-D185
Q9UIJ5	ET	ZDHC2	unkPHDEP	PASS	FAIL	PASS	PASS	PASS	PASS	PASS	PASS	PASS	PASS	9	Q9UIJ5-D190-K152-K170	Q9UIJ5-R139-E244-K152-H232-D154
A6NHG4	ET	DDTL	unkPHDEP	FAIL	FAIL	FAIL	FAIL	FAIL	FAIL	FAIL	FAIL	FAIL	FAIL	0	group-null	network-null
Q01415	ET	GALK2	unkPHDEP	PASS	PASS	PASS	PASS	PASS	PASS	PASS	PASS	PASS	FAIL	9	Q01415-D52-H368	Q01415-E338-E246-H50-R398-D52-H334-R331-E49-R43-D190-H368-E179-R243
P41439	NET	FOLR3	unkPHDEP	FAIL	FAIL	FAIL	FAIL	PASS	FAIL	FAIL	FAIL	FAIL	PASS	2	P41439-D103	network-null
B3SHH9	NET	TM114	unkPHDEP	FAIL	FAIL	FAIL	FAIL	PASS	PASS	FAIL	FAIL	FAIL	PASS	3	B3SHH9-E199	network-null
A6NEK1	NET	ARRD5	unkPHDEP	FAIL	FAIL	FAIL	FAIL	FAIL	FAIL	FAIL	FAIL	FAIL	FAIL	0	group-null	network-null
P0DN80	NET	OR5H8	unkPHDEP	PASS	FAIL	FAIL	PASS	PASS	PASS	PASS	PASS	FAIL	PASS	7	P0DN80-D70-E111-D121-D180	P0DN80-D180-E111-D70-H176
Q8WXS8	ET	ATS14	unkPHDEP	PASS	PASS	PASS	PASS	PASS	PASS	PASS	PASS	PASS	PASS	10	Q8WXS8-D184-E387-D354-E399-H632-H752-E794	Q8WXS8-E135-H353-H398-E198-R310-H402-E351-D787-E262-D409-E399-R202-E794-D354-E445-H204-D172-H279
Q9UKZ4	NET	TEN1	unkPHDEP	FAIL	FAIL	FAIL	FAIL	PASS	PASS	FAIL	FAIL	FAIL	FAIL	2	Q9UKZ4-E517-E800-D819-K1085-D1087-D1323-H1660-D2063-D2200-E2458-H2573-E2642	network-null
Q9UI46	NET	DNAI1	unkPHDEP	PASS	FAIL	FAIL	FAIL	PASS	PASS	PASS	FAIL	FAIL	FAIL	4	Q9UI46-H431-H552-H570	Q9UI46-H570-D569-H539-D587
Q96DR5	NET	BPIA2	unkPHDEP	FAIL	FAIL	FAIL	FAIL	FAIL	FAIL	FAIL	FAIL	FAIL	FAIL	0	group-null	network-null
Q494V2	NET	CP100	unkPHDEP	FAIL	FAIL	FAIL	FAIL	FAIL	FAIL	FAIL	FAIL	FAIL	FAIL	0	group-null	network-null
O95544	ET	NADK	yesPHDEP	PASS	FAIL	FAIL	FAIL	PASS	FAIL	PASS	FAIL	FAIL	PASS	4	O95544-K111-E285-D383	O95544-E285-D383
P52743	NET	ZN137	unkPHDEP	FAIL	FAIL	FAIL	FAIL	FAIL	FAIL	FAIL	FAIL	FAIL	FAIL	0	group-null	network-null
C9JDP6	NET	CLD25	unkPHDEP	FAIL	FAIL	FAIL	FAIL	PASS	PASS	FAIL	FAIL	FAIL	PASS	3	C9JDP6-E126	network-null
P78367	NET	NKX32	unkPHDEP	FAIL	FAIL	FAIL	FAIL	FAIL	FAIL	FAIL	FAIL	FAIL	FAIL	0	group-null	network-null
Q86UB2	NET	BIVM	unkPHDEP	PASS	FAIL	PASS	FAIL	PASS	FAIL	PASS	FAIL	PASS	PASS	6	Q86UB2-D381-H412	Q86UB2-H326-D381-E362-H412-R201-D391-K289-H322
P59022	NET	DSC10	unkPHDEP	FAIL	FAIL	FAIL	FAIL	FAIL	FAIL	FAIL	FAIL	FAIL	FAIL	0	group-null	network-null
P06870	ET	KLK1	unkPHDEP	PASS	FAIL	FAIL	FAIL	PASS	PASS	PASS	FAIL	FAIL	PASS	5	P06870-D213-H78-D208	P06870-D208-D213
O15350	NET	P73	unkPHDEP	PASS	FAIL	FAIL	FAIL	FAIL	FAIL	FAIL	FAIL	FAIL	FAIL	1	group-null	O15350-R193-R216
O60921	NET	HUS1	unkPHDEP	FAIL	FAIL	FAIL	FAIL	FAIL	FAIL	FAIL	FAIL	FAIL	FAIL	0	group-null	network-null
P32969	NET	RL9	unkPHDEP	FAIL	FAIL	FAIL	FAIL	FAIL	FAIL	FAIL	FAIL	FAIL	FAIL	0	group-null	network-null
P48728	ET	GCST	unkPHDEP	PASS	FAIL	PASS	PASS	PASS	PASS	PASS	PASS	PASS	PASS	9	P48728-D152-H42-E232	P48728-R320-R265-D128-E267-E99-D276-D80-H69-R296-H42-D152-H83
P54277	NET	PMS1	unkPHDEP	PASS	FAIL	PASS	FAIL	PASS	PASS	PASS	FAIL	PASS	FAIL	6	P54277-K200-K314	P54277-K314-R265-E30-E27
Q5K4E3	ET	POLS2	unkPHDEP	PASS	FAIL	FAIL	FAIL	PASS	PASS	PASS	FAIL	FAIL	FAIL	4	Q5K4E3-E195-D242-H436-H701	Q5K4E3-H436-D561
Q9BSG0	NET	PADC1	unkPHDEP	FAIL	FAIL	FAIL	FAIL	PASS	PASS	FAIL	FAIL	FAIL	PASS	3	Q9BSG0-D148	network-null
Q9BQD1	NET	MCHL2	unkPHDEP	FAIL	FAIL	FAIL	FAIL	FAIL	FAIL	FAIL	FAIL	FAIL	FAIL	0	group-null	network-null
Q8WWF5	ET	ZNRF4	unkPHDEP	FAIL	FAIL	FAIL	FAIL	PASS	PASS	FAIL	FAIL	FAIL	PASS	3	Q8WWF5-D115-H332-K171-H233	network-null
Q8WUH1	NET	CHUR	unkPHDEP	PASS	FAIL	FAIL	PASS	PASS	PASS	PASS	PASS	FAIL	FAIL	6	Q8WUH1-H86-H98	Q8WUH1-H98-H86
O95249	NET	GOSR1	unkPHDEP	PASS	FAIL	FAIL	FAIL	PASS	PASS	PASS	FAIL	FAIL	FAIL	4	O95249-H111	O95249-H111-E20
Q5SZL2	NET	CE85L	unkPHDEP	FAIL	FAIL	FAIL	FAIL	FAIL	FAIL	FAIL	FAIL	FAIL	FAIL	0	group-null	network-null
Q96KT7	NET	S35G5	unkPHDEP	PASS	PASS	PASS	FAIL	PASS	PASS	PASS	FAIL	PASS	PASS	8	Q96KT7-E259	Q96KT7-H287-E289-K135-E259-R76-H80
Q9H944	NET	MED20	unkPHDEP	PASS	FAIL	PASS	PASS	FAIL	FAIL	FAIL	FAIL	FAIL	FAIL	3	group-null	Q9H944-E143-K125-E141
Q5VT98	NET	PRA20	unkPHDEP	PASS	PASS	FAIL	FAIL	PASS	PASS	PASS	FAIL	FAIL	PASS	6	Q5VT98-D355-E410	Q5VT98-D357-D355-D326
Q92626	ET	PXDN	unkPHDEP	PASS	PASS	PASS	PASS	PASS	PASS	PASS	PASS	PASS	PASS	10	Q92626-E677-D828-D830-E958-E1025-H479-H827-D911-E994-K1127-E1220	Q92626-D811-D1153-R1129-D1245-D496-E1220-H1165-H988-R1019-H479-D1247-R1227-R1163-R1174-D1115-R1244-E1191-R779-H827-D975-E994-D1164-H744-E1025-D911-E677-D866-R880-R796-R900-D1212-D828-R993-H995-E680-R742-R1119-D1279
Q92823	NET	NRCAM	unkPHDEP	PASS	FAIL	FAIL	FAIL	PASS	PASS	PASS	FAIL	FAIL	PASS	5	Q92823-E511-K323-H351	Q92823-D201-K231
Q8ND30	NET	LIPB2	unkPHDEP	PASS	FAIL	PASS	FAIL	PASS	FAIL	PASS	FAIL	PASS	FAIL	5	Q8ND30-K793	Q8ND30-H632-K611-D657-H745-E752
Q9Y2V2	NET	CHSP1	unkPHDEP	PASS	FAIL	FAIL	PASS	PASS	PASS	PASS	PASS	FAIL	PASS	7	Q9Y2V2-D105-H137	Q9Y2V2-H137-D105
P53539	NET	FOSB	unkPHDEP	FAIL	FAIL	FAIL	FAIL	FAIL	FAIL	FAIL	FAIL	FAIL	FAIL	0	group-null	network-null
Q8N7F7	NET	UBL4B	unkPHDEP	FAIL	FAIL	FAIL	FAIL	FAIL	FAIL	FAIL	FAIL	FAIL	FAIL	0	group-null	network-null
Q674X7	NET	KAZRN	unkPHDEP	PASS	FAIL	PASS	PASS	PASS	PASS	PASS	PASS	PASS	PASS	9	Q674X7-K500	Q674X7-H525-K500-D551
Q6ZRP0	NET	PR23C	unkPHDEP	FAIL	FAIL	FAIL	FAIL	FAIL	FAIL	FAIL	FAIL	FAIL	FAIL	0	group-null	network-null
Q96PX9	NET	PKH4B	unkPHDEP	PASS	FAIL	PASS	PASS	PASS	PASS	PASS	PASS	PASS	PASS	9	Q96PX9-D983-H862	Q96PX9-E817-H862-R939
Q6PIF2	NET	SYCE2	unkPHDEP	FAIL	FAIL	FAIL	FAIL	FAIL	FAIL	FAIL	FAIL	FAIL	FAIL	0	group-null	network-null
O14581	NET	OR7AH	unkPHDEP	PASS	FAIL	FAIL	PASS	PASS	PASS	PASS	PASS	FAIL	PASS	7	O14581-D70-D111-D121	O14581-D111-D70-H244
Q9BY84	ET	DUS16	unkPHDEP	PASS	PASS	PASS	FAIL	PASS	FAIL	PASS	FAIL	PASS	FAIL	6	Q9BY84-H41	Q9BY84-H41-R278-D173-R32-D30
Q8NAV2	NET	CH058	unkPHDEP	FAIL	FAIL	FAIL	FAIL	FAIL	FAIL	FAIL	FAIL	FAIL	FAIL	0	group-null	network-null
Q8IVF7	NET	FMNL3	unkPHDEP	PASS	FAIL	FAIL	FAIL	PASS	FAIL	PASS	FAIL	FAIL	FAIL	3	Q8IVF7-E253-E299	Q8IVF7-R340-H332
Q9H3Z4	NET	DNJC5	unkPHDEP	FAIL	FAIL	FAIL	FAIL	FAIL	FAIL	FAIL	FAIL	FAIL	FAIL	0	group-null	network-null
O60566	ET	BUB1B	unkPHDEP	PASS	PASS	PASS	PASS	PASS	PASS	PASS	PASS	PASS	PASS	10	O60566-D882-E103-H193-H874-H880	O60566-H874-H836-R727-D804-D882-K795-D911-H961-D958-K908-H880-D952
Q96BD5	NET	PF21A	unkPHDEP	FAIL	FAIL	FAIL	FAIL	FAIL	FAIL	FAIL	FAIL	FAIL	FAIL	0	group-null	network-null
Q969R5	NET	LMBL2	unkPHDEP	PASS	PASS	PASS	PASS	PASS	PASS	PASS	PASS	PASS	FAIL	9	Q969R5-E435-E543	Q969R5-D571-K541-D346-R341-D587-H369-R352-R354-D333-E217-H268-H200
Q96LZ7	NET	RMD2	unkPHDEP	PASS	FAIL	PASS	PASS	PASS	PASS	PASS	PASS	PASS	FAIL	8	Q96LZ7-H206-E229-E302	Q96LZ7-D226-R190-R222-E229-K196
P51649	ET	SSDH	unkPHDEP	PASS	PASS	PASS	PASS	PASS	PASS	PASS	PASS	PASS	FAIL	9	P51649-E145-K332-H353	P51649-E306-R213-E145-K214-E515-E156-K279-K148-D92-K228-E523
Q9Y6C2	NET	EMIL1	unkPHDEP	FAIL	FAIL	FAIL	FAIL	FAIL	FAIL	FAIL	FAIL	FAIL	FAIL	0	group-null	network-null
Q9BZV2	ET	S19A3	yesPHDEP	PASS	FAIL	FAIL	FAIL	PASS	FAIL	PASS	FAIL	FAIL	PASS	4	Q9BZV2-E110-E346	Q9BZV2-K380-E320
Q7Z6M4	NET	MTEF4	unkPHDEP	FAIL	FAIL	FAIL	FAIL	FAIL	FAIL	FAIL	FAIL	FAIL	FAIL	0	group-null	network-null
Q8TAC9	NET	SCAM5	unkPHDEP	FAIL	FAIL	FAIL	FAIL	FAIL	FAIL	FAIL	FAIL	FAIL	FAIL	0	group-null	network-null
Q86XT9	NET	TM219	unkPHDEP	FAIL	FAIL	FAIL	FAIL	FAIL	FAIL	FAIL	FAIL	FAIL	FAIL	0	group-null	network-null
A8MU93	NET	CQ100	unkPHDEP	FAIL	FAIL	FAIL	FAIL	FAIL	FAIL	FAIL	FAIL	FAIL	FAIL	0	group-null	network-null
Q9NXK6	NET	PAQR5	unkPHDEP	PASS	PASS	PASS	PASS	PASS	PASS	PASS	PASS	PASS	PASS	10	Q9NXK6-D196-H102-D119-H220-H252	Q9NXK6-R112-H102-H223-R279-D119-H55-D275-E48-H258-E240-R203-H252-H220-D196
Q53GL7	ET	PAR10	unkPHDEP	PASS	FAIL	FAIL	FAIL	PASS	PASS	PASS	FAIL	FAIL	FAIL	4	Q53GL7-H71-H246	Q53GL7-H246-D952-D976-R176
Q9Y4P3	NET	TBL2	unkPHDEP	PASS	PASS	PASS	PASS	PASS	FAIL	PASS	FAIL	PASS	FAIL	7	Q9Y4P3-H89	Q9Y4P3-E274-D393-D252-R397-H372-H89-D111-R115
Q7Z7F7	NET	RM55	unkPHDEP	FAIL	FAIL	FAIL	FAIL	FAIL	FAIL	FAIL	FAIL	FAIL	FAIL	0	group-null	network-null
Q86TI2	ET	DPP9	yesPHDEP	PASS	PASS	PASS	PASS	PASS	PASS	PASS	PASS	PASS	PASS	10	Q86TI2-E415-D808-E125-E249-E495-H526-K657-D678-E701-H804	Q86TI2-E690-H804-E524-E495-H424-H815-E809-R252-R131-R129-R769-E125-R443-R839-D808-E90-R71-E130-H526-D763-E249-E415-E278-H548-D164-H453-E768-E446-D520
Q3LI63	NET	KR201	unkPHDEP	FAIL	FAIL	FAIL	FAIL	FAIL	FAIL	FAIL	FAIL	FAIL	FAIL	0	group-null	network-null
Q9BSQ5	NET	CCM2	unkPHDEP	FAIL	FAIL	FAIL	FAIL	FAIL	FAIL	FAIL	FAIL	FAIL	FAIL	0	group-null	network-null
Q15788	ET	NCOA1	unkPHDEP	FAIL	FAIL	FAIL	FAIL	FAIL	FAIL	FAIL	FAIL	FAIL	FAIL	0	group-null	network-null
P46736	ET	BRCC3	unkPHDEP	PASS	PASS	PASS	PASS	PASS	PASS	PASS	PASS	PASS	FAIL	9	P46736-H122-H124	P46736-R82-H124-H122-E33-D135
A8MV65	NET	VGLL3	unkPHDEP	FAIL	FAIL	FAIL	FAIL	FAIL	FAIL	FAIL	FAIL	FAIL	FAIL	0	group-null	network-null
P46937	NET	YAP1	unkPHDEP	PASS	FAIL	FAIL	FAIL	FAIL	FAIL	FAIL	FAIL	FAIL	FAIL	1	group-null	P46937-D201-R203
P18859	NET	ATP5J	unkPHDEP	FAIL	FAIL	FAIL	FAIL	FAIL	FAIL	FAIL	FAIL	FAIL	FAIL	0	group-null	network-null
Q969H4	NET	CNKR1	unkPHDEP	PASS	FAIL	PASS	PASS	PASS	PASS	PASS	PASS	PASS	FAIL	8	Q969H4-D241	Q969H4-E242-H220-K282-R131-K283-D241-E77
Q9NVR5	NET	KTU	unkPHDEP	FAIL	FAIL	FAIL	FAIL	PASS	PASS	FAIL	FAIL	FAIL	FAIL	2	Q9NVR5-K600	network-null
Q9Y463	ET	DYR1B	unkPHDEP	PASS	PASS	PASS	PASS	PASS	PASS	PASS	PASS	PASS	PASS	10	Q9Y463-E305-H185-D295-H396-H428	Q9Y463-D98-E283-D295-K140-H237-R419-H185-D93-E155-H396-H307-E305-R390
Q13976	ET	KGP1	unkPHDEP	PASS	PASS	PASS	PASS	PASS	PASS	PASS	PASS	PASS	FAIL	9	Q13976-E409-E550	Q13976-K486-R602-E528-D540-D663-D668-R483-H535-D484-K394-H405-H476
Q6PEY0	NET	CXB7	unkPHDEP	PASS	FAIL	FAIL	PASS	PASS	FAIL	PASS	FAIL	FAIL	FAIL	4	Q6PEY0-E47	Q6PEY0-K176-E135-E47-R32
Q9H5V7	NET	IKZF5	unkPHDEP	FAIL	FAIL	FAIL	FAIL	FAIL	FAIL	FAIL	FAIL	FAIL	FAIL	0	group-null	network-null
Q9ULX5	ET	RN112	unkPHDEP	PASS	PASS	FAIL	FAIL	PASS	PASS	PASS	FAIL	FAIL	PASS	6	Q9ULX5-D314-H312-K401	Q9ULX5-K182-H312-D247-D314-H399
Q9NQ60	NET	EQTN	unkPHDEP	FAIL	FAIL	FAIL	FAIL	FAIL	FAIL	FAIL	FAIL	FAIL	FAIL	0	group-null	network-null
Q6NTF9	NET	RHBD2	unkPHDEP	PASS	FAIL	FAIL	PASS	FAIL	FAIL	FAIL	FAIL	FAIL	FAIL	2	group-null	Q6NTF9-H99-E91
Q9P0N9	NET	TBCD7	unkPHDEP	PASS	FAIL	FAIL	PASS	PASS	PASS	PASS	PASS	FAIL	FAIL	6	Q9P0N9-K226-E241	Q9P0N9-K226-D225
Q16655	NET	MAR1	unkPHDEP	FAIL	FAIL	FAIL	FAIL	FAIL	FAIL	FAIL	FAIL	FAIL	FAIL	0	group-null	network-null
P51508	NET	ZNF81	unkPHDEP	FAIL	FAIL	FAIL	FAIL	PASS	FAIL	FAIL	FAIL	FAIL	FAIL	1	P51508-H404-H432-H544-H600-H628	network-null
Q8IUK8	NET	CBLN2	unkPHDEP	FAIL	FAIL	FAIL	FAIL	FAIL	FAIL	FAIL	FAIL	FAIL	FAIL	0	group-null	network-null
P10909	NET	CLUS	unkPHDEP	FAIL	FAIL	FAIL	FAIL	FAIL	FAIL	FAIL	FAIL	FAIL	FAIL	0	group-null	network-null
Q96MF2	NET	STAC3	unkPHDEP	FAIL	FAIL	FAIL	FAIL	PASS	FAIL	FAIL	FAIL	FAIL	FAIL	1	Q96MF2-H128	network-null
P0DMV1	NET	CT458	unkPHDEP	FAIL	FAIL	FAIL	FAIL	FAIL	FAIL	FAIL	FAIL	FAIL	FAIL	0	group-null	network-null
Q96A57	NET	TM230	unkPHDEP	FAIL	FAIL	FAIL	FAIL	FAIL	FAIL	FAIL	FAIL	FAIL	FAIL	0	group-null	network-null
Q92932	ET	PTPR2	yesPHDEP	PASS	FAIL	FAIL	PASS	FAIL	FAIL	FAIL	FAIL	FAIL	FAIL	2	group-null	Q92932-R951-E850-H907-H944-D55-R60
Q9NX31	NET	OSER1	unkPHDEP	FAIL	FAIL	FAIL	FAIL	FAIL	FAIL	FAIL	FAIL	FAIL	FAIL	0	group-null	network-null
Q00722	ET	PLCB2	unkPHDEP	PASS	PASS	PASS	PASS	PASS	PASS	PASS	PASS	PASS	PASS	10	Q00722-D359-H410-K657-D713-H905	Q00722-R68-K461-R602-R218-H905-E220-D66-H410-H783-H1009-D359-H779-E647-R144-R766-H765-E357-H327
Q86WS3	NET	OOSP2	unkPHDEP	FAIL	FAIL	FAIL	FAIL	FAIL	FAIL	FAIL	FAIL	FAIL	FAIL	0	group-null	network-null
Q8NHQ8	NET	RASF8	unkPHDEP	FAIL	FAIL	FAIL	FAIL	PASS	PASS	FAIL	FAIL	FAIL	PASS	3	Q8NHQ8-E44	network-null
Q9BV36	NET	MELPH	unkPHDEP	FAIL	FAIL	FAIL	FAIL	PASS	PASS	FAIL	FAIL	FAIL	FAIL	2	Q9BV36-H96	network-null
Q8IWY9	NET	CDAN1	unkPHDEP	PASS	FAIL	FAIL	FAIL	PASS	PASS	PASS	FAIL	FAIL	PASS	5	Q8IWY9-E698-H364-H498-D785	Q8IWY9-E324-R667-R58-D704
Q9P2W9	NET	STX18	unkPHDEP	PASS	FAIL	FAIL	FAIL	FAIL	FAIL	FAIL	FAIL	FAIL	FAIL	1	group-null	Q9P2W9-E139-R115
Q96HA9	NET	PX11C	unkPHDEP	FAIL	FAIL	FAIL	FAIL	FAIL	FAIL	FAIL	FAIL	FAIL	FAIL	0	group-null	network-null
P61587	NET	RND3	unkPHDEP	PASS	FAIL	FAIL	FAIL	FAIL	FAIL	FAIL	FAIL	FAIL	FAIL	1	group-null	P61587-D77-K36-D103
Q5SW24	NET	DACT2	unkPHDEP	PASS	FAIL	FAIL	FAIL	PASS	PASS	PASS	FAIL	FAIL	FAIL	4	Q5SW24-H280	Q5SW24-H280-E31
Q8NA23	NET	WDR31	unkPHDEP	FAIL	FAIL	FAIL	FAIL	PASS	PASS	FAIL	FAIL	FAIL	FAIL	2	Q8NA23-H61-H102-H349	network-null
Q8N1N0	NET	CLC4F	unkPHDEP	FAIL	FAIL	FAIL	FAIL	FAIL	FAIL	FAIL	FAIL	FAIL	FAIL	0	group-null	network-null
Q9UJ04	NET	TSYL4	unkPHDEP	PASS	FAIL	FAIL	FAIL	PASS	PASS	PASS	FAIL	FAIL	FAIL	4	Q9UJ04-K313-H343	Q9UJ04-D272-H343
Q02127	ET	PYRD	unkPHDEP	PASS	FAIL	FAIL	FAIL	PASS	PASS	PASS	FAIL	FAIL	FAIL	4	Q02127-D98-K344	Q02127-E116-R132-K254-E52
P30550	NET	GRPR	unkPHDEP	FAIL	FAIL	FAIL	FAIL	PASS	FAIL	FAIL	FAIL	FAIL	PASS	2	P30550-D97-D86-H300	network-null
Q9UL45	NET	BL1S6	unkPHDEP	FAIL	FAIL	FAIL	FAIL	FAIL	FAIL	FAIL	FAIL	FAIL	FAIL	0	group-null	network-null
Q9NRF2	NET	SH2B1	unkPHDEP	FAIL	FAIL	FAIL	FAIL	FAIL	FAIL	FAIL	FAIL	FAIL	FAIL	0	group-null	network-null
Q6Y288	ET	B3GLT	unkPHDEP	PASS	PASS	PASS	FAIL	PASS	PASS	PASS	FAIL	PASS	PASS	8	Q6Y288-D163-E133-H170-H280-D350-H456	Q6Y288-D185-D484-R445-E133-D216-H456-D448-H219-H70-D351-D163-D420-K274-H170-R358-D350-H442-H463
Q9BXW4	NET	MLP3C	unkPHDEP	FAIL	FAIL	FAIL	FAIL	FAIL	FAIL	FAIL	FAIL	FAIL	FAIL	0	group-null	network-null
Q9H172	ET	ABCG4	unkPHDEP	PASS	FAIL	PASS	FAIL	PASS	PASS	PASS	FAIL	PASS	PASS	7	Q9H172-D619	Q9H172-R455-E214-R631-D475-K471-E456-K169-R380-H457
O76003	NET	GLRX3	unkPHDEP	FAIL	FAIL	FAIL	FAIL	FAIL	FAIL	FAIL	FAIL	FAIL	FAIL	0	group-null	network-null
P43353	ET	AL3B1	unkPHDEP	PASS	PASS	PASS	PASS	PASS	PASS	PASS	PASS	PASS	PASS	10	P43353-E210-E58-E63-E70	P43353-H414-K54-R236-E70-E58-E63-D248-E210-K214
P23284	ET	PPIB	unkPHDEP	PASS	PASS	FAIL	FAIL	FAIL	FAIL	FAIL	FAIL	FAIL	FAIL	2	group-null	P23284-D106-H94-H132-D163-H166
O75360	NET	PROP1	unkPHDEP	FAIL	FAIL	FAIL	FAIL	FAIL	FAIL	FAIL	FAIL	FAIL	FAIL	0	group-null	network-null
Q99714	ET	HCD2	yesPHDEP	FAIL	FAIL	FAIL	FAIL	PASS	FAIL	FAIL	FAIL	FAIL	FAIL	1	Q99714-K172	network-null
Q70SY1	NET	CR3L2	unkPHDEP	FAIL	FAIL	FAIL	FAIL	FAIL	FAIL	FAIL	FAIL	FAIL	FAIL	0	group-null	network-null
Q5HYI8	NET	RABL3	unkPHDEP	PASS	FAIL	FAIL	FAIL	PASS	FAIL	PASS	FAIL	FAIL	FAIL	3	Q5HYI8-H48	Q5HYI8-K19-D66
Q66K64	NET	DCA15	unkPHDEP	FAIL	FAIL	FAIL	FAIL	PASS	FAIL	FAIL	FAIL	FAIL	PASS	2	Q66K64-D475-E144	network-null
Q9NRA0	ET	SPHK2	unkPHDEP	PASS	FAIL	FAIL	FAIL	PASS	PASS	PASS	FAIL	FAIL	PASS	5	Q9NRA0-E210-D247-D317-H567	Q9NRA0-H567-H592
Q8WY50	NET	PLAC4	unkPHDEP	FAIL	FAIL	FAIL	FAIL	FAIL	FAIL	FAIL	FAIL	FAIL	FAIL	0	group-null	network-null
Q8NFD4	NET	YI018	unkPHDEP	FAIL	FAIL	FAIL	FAIL	FAIL	FAIL	FAIL	FAIL	FAIL	FAIL	0	group-null	network-null
Q9Y223	ET	GLCNE	unkPHDEP	PASS	PASS	PASS	PASS	PASS	PASS	PASS	PASS	PASS	FAIL	9	Q9Y223-H110-D115-E525	Q9Y223-K24-R306-D21-R147-D115-H132-E134-E173-E307-H49-H157-H110-E137-D413-D515-D112
Q969G9	NET	NKD1	unkPHDEP	FAIL	FAIL	FAIL	FAIL	FAIL	FAIL	FAIL	FAIL	FAIL	FAIL	0	group-null	network-null
P54845	NET	NRL	unkPHDEP	FAIL	FAIL	FAIL	FAIL	FAIL	FAIL	FAIL	FAIL	FAIL	FAIL	0	group-null	network-null
Q6S5H5	NET	POTEG	unkPHDEP	PASS	PASS	PASS	PASS	PASS	PASS	PASS	PASS	PASS	FAIL	9	Q6S5H5-H144-K212	Q6S5H5-D236-K212-D203-H178-D302-R207-R306-D170-H144-R174
Q9Y679	NET	AUP1	unkPHDEP	PASS	PASS	PASS	PASS	PASS	PASS	PASS	PASS	PASS	FAIL	9	Q9Y679-E161-H267	Q9Y679-R194-E161-D101-E209-H96
Q9Y2J0	NET	RP3A	unkPHDEP	PASS	FAIL	FAIL	PASS	PASS	PASS	PASS	PASS	FAIL	FAIL	6	Q9Y2J0-D641	Q9Y2J0-H683-H667
Q96SK3	NET	ZN607	unkPHDEP	FAIL	FAIL	FAIL	FAIL	PASS	FAIL	FAIL	FAIL	FAIL	FAIL	1	Q96SK3-H327-H383-H467	network-null
Q9NR64	NET	KLHL1	unkPHDEP	PASS	PASS	PASS	PASS	PASS	FAIL	PASS	FAIL	PASS	FAIL	7	Q9NR64-E349	Q9NR64-E372-E671-E718-E571-R402-R454-E477-R637-E618-R543-R737-R590-R690
E9PJI5	NET	NPIA7	unkPHDEP	FAIL	FAIL	FAIL	FAIL	FAIL	FAIL	FAIL	FAIL	FAIL	FAIL	0	group-null	network-null
Q9NWX5	NET	ASB6	unkPHDEP	PASS	FAIL	PASS	PASS	PASS	PASS	PASS	PASS	PASS	PASS	9	Q9NWX5-H177-D142	Q9NWX5-D142-D133-H108-R384-H177-D168-R380
Q9ULJ6	NET	ZMIZ1	unkPHDEP	PASS	FAIL	FAIL	PASS	FAIL	FAIL	FAIL	FAIL	FAIL	FAIL	2	group-null	Q9ULJ6-D796-R754
Q9NPI1	NET	BRD7	unkPHDEP	FAIL	FAIL	FAIL	FAIL	FAIL	FAIL	FAIL	FAIL	FAIL	FAIL	0	group-null	network-null
P49642	ET	PRI1	unkPHDEP	PASS	PASS	PASS	PASS	PASS	PASS	PASS	PASS	PASS	PASS	10	P49642-E44-K104-D382	P49642-R43-K104-R182-R175-E105
P48426	ET	PI42A	unkPHDEP	PASS	FAIL	FAIL	PASS	PASS	PASS	PASS	PASS	FAIL	FAIL	6	P48426-E92-D262-H281	P48426-E351-D282-E92-R102-D235-D273
Q9NRP4	NET	SDHF3	unkPHDEP	PASS	FAIL	FAIL	FAIL	PASS	PASS	PASS	FAIL	FAIL	FAIL	4	Q9NRP4-H20	Q9NRP4-D32-H20
B2RN74	NET	O11HC	unkPHDEP	PASS	FAIL	PASS	PASS	PASS	PASS	PASS	PASS	PASS	PASS	9	B2RN74-E85-D136-E126-D195	B2RN74-D195-E85-E126-H191-H259
Q8WTZ4	NET	CA5BL	unkPHDEP	FAIL	FAIL	FAIL	FAIL	FAIL	FAIL	FAIL	FAIL	FAIL	FAIL	0	group-null	network-null
Q7LBE3	NET	S26A9	unkPHDEP	FAIL	FAIL	FAIL	FAIL	PASS	PASS	FAIL	FAIL	FAIL	FAIL	2	Q7LBE3-E368	network-null
P51811	NET	XK	unkPHDEP	PASS	FAIL	PASS	PASS	PASS	PASS	PASS	PASS	PASS	FAIL	8	P51811-E17	P51811-R324-H132-R82-R222-R215-H73-D61-E218-H374
Q8IZP0	NET	ABI1	unkPHDEP	FAIL	FAIL	FAIL	FAIL	FAIL	FAIL	FAIL	FAIL	FAIL	FAIL	0	group-null	network-null
P23415	ET	GLRA1	unkPHDEP	PASS	FAIL	PASS	PASS	PASS	PASS	PASS	PASS	PASS	FAIL	8	P23415-E185-H243-E328-H339	P23415-R246-R280-D424-E328-D176
O94967	NET	WDR47	unkPHDEP	PASS	FAIL	FAIL	PASS	PASS	FAIL	PASS	FAIL	FAIL	FAIL	4	O94967-H707-H887	O94967-H659-R161-E93-H660-H841-H887-D713
Q8TEY7	ET	UBP33	unkPHDEP	FAIL	FAIL	FAIL	FAIL	PASS	PASS	FAIL	FAIL	FAIL	FAIL	2	Q8TEY7-E610-D763	network-null
Q9H9S3	NET	S61A2	unkPHDEP	FAIL	FAIL	FAIL	FAIL	PASS	FAIL	FAIL	FAIL	FAIL	FAIL	1	Q9H9S3-E78-D166	network-null
Q13085	ET	ACACA	unkPHDEP	PASS	PASS	PASS	PASS	PASS	PASS	PASS	PASS	PASS	PASS	10	Q13085-E389-R1424-D1696-E1456-D1888-K2025	Q13085-E2036-R1977-R2089-R1385-E390-R2212-H446-R356-R376-E359-K1037-E445-D377-H982-D2032-H559-E998-K132-R1420-D2191-H1472-R567-R1675-R1529-H357-H504-R1424-E389-R2221-D1418-D1956-H1882-E1512-R1975-R1837-E424-E450-E1670-E898-E2225-D1469-D1917
O75461	NET	E2F6	unkPHDEP	FAIL	FAIL	FAIL	FAIL	FAIL	FAIL	FAIL	FAIL	FAIL	FAIL	0	group-null	network-null
Q9H3W5	NET	LRRN3	unkPHDEP	PASS	FAIL	FAIL	FAIL	PASS	FAIL	PASS	FAIL	FAIL	FAIL	3	Q9H3W5-D279-D373	Q9H3W5-R274-R445
Q6PK81	NET	ZN773	unkPHDEP	FAIL	FAIL	FAIL	FAIL	PASS	FAIL	FAIL	FAIL	FAIL	FAIL	1	Q6PK81-H209-H321-H433	network-null
P04844	NET	RPN2	unkPHDEP	FAIL	FAIL	FAIL	FAIL	PASS	FAIL	FAIL	FAIL	FAIL	FAIL	1	P04844-H268	network-null
Q5GH73	NET	XKR6	unkPHDEP	PASS	FAIL	PASS	PASS	PASS	PASS	PASS	PASS	PASS	FAIL	8	Q5GH73-D146-H393-D598-H600	Q5GH73-E294-D603-D286-E298-H600-D146-R604-R255-H246-R371-H393-E283-R364
Q9NUJ1	ET	ABHDA	unkPHDEP	PASS	FAIL	FAIL	FAIL	PASS	PASS	PASS	FAIL	FAIL	FAIL	4	Q9NUJ1-H105-H245	Q9NUJ1-H245-D133-D249-R60
A0A0A6YYK7	NET	TVA19	unkPHDEP	FAIL	FAIL	FAIL	FAIL	FAIL	FAIL	FAIL	FAIL	FAIL	FAIL	0	group-null	network-null
P30411	NET	BKRB2	unkPHDEP	PASS	FAIL	FAIL	FAIL	PASS	FAIL	PASS	FAIL	FAIL	FAIL	3	P30411-E221-H296-D311	P30411-K342-E93-D293-E221
Q5VU92	NET	DC121	unkPHDEP	PASS	FAIL	FAIL	PASS	PASS	PASS	PASS	PASS	FAIL	PASS	7	Q5VU92-D189-K99-H193	Q5VU92-D376-H361-D283-H287
Q8IUC1	NET	KR111	unkPHDEP	FAIL	FAIL	FAIL	FAIL	FAIL	FAIL	FAIL	FAIL	FAIL	FAIL	0	group-null	network-null
Q01094	NET	E2F1	unkPHDEP	FAIL	FAIL	FAIL	FAIL	FAIL	FAIL	FAIL	FAIL	FAIL	FAIL	0	group-null	network-null
P19793	NET	RXRA	unkPHDEP	PASS	FAIL	FAIL	PASS	PASS	PASS	PASS	PASS	FAIL	FAIL	6	P19793-E239-E307	P19793-R414-E239-R371-E366
P42765	ET	THIM	unkPHDEP	PASS	PASS	PASS	PASS	PASS	PASS	PASS	PASS	PASS	PASS	10	P42765-E202-E120-D255-E321-H364	P42765-R360-E321-E120-D255-D220-H364-E318-H352-E368-R14-E202-E166-D180-H367
Q8TCG5	ET	CPT1C	unkPHDEP	PASS	PASS	PASS	PASS	PASS	PASS	PASS	PASS	PASS	FAIL	9	Q8TCG5-D451-K452-K463-E489-E587-E600-H637	Q8TCG5-D418-R271-E489-H653-K463-K452-H337-E600-R448-H637-D258-E469-D451-E587-D322-E409-R340-R603-D447-D651-H446-R315-R387-H732-H480-R592-D474-R652
Q2NL98	NET	VMAC	unkPHDEP	FAIL	FAIL	FAIL	FAIL	FAIL	FAIL	FAIL	FAIL	FAIL	FAIL	0	group-null	network-null
Q9NQ29	NET	LUC7L	unkPHDEP	FAIL	FAIL	FAIL	FAIL	FAIL	FAIL	FAIL	FAIL	FAIL	FAIL	0	group-null	network-null
Q96GZ6	ET	S41A3	unkPHDEP	PASS	PASS	PASS	PASS	PASS	PASS	PASS	PASS	PASS	PASS	10	Q96GZ6-D101-D230-E117-D218-E427	Q96GZ6-D441-K113-R431-E427-D230-R336-D218-E117-H386-D453
O94766	ET	B3GA3	unkPHDEP	PASS	FAIL	FAIL	PASS	PASS	PASS	PASS	PASS	FAIL	FAIL	6	O94766-H134	O94766-E112-D195-E92-H134
Q9BY21	NET	GPR87	unkPHDEP	PASS	FAIL	FAIL	PASS	PASS	PASS	PASS	PASS	FAIL	PASS	7	Q9BY21-D87-D310	Q9BY21-D87-D310
P43699	NET	NKX21	unkPHDEP	FAIL	FAIL	FAIL	FAIL	FAIL	FAIL	FAIL	FAIL	FAIL	FAIL	0	group-null	network-null
Q008S8	NET	ECT2L	unkPHDEP	PASS	PASS	FAIL	PASS	PASS	PASS	PASS	PASS	FAIL	FAIL	7	Q008S8-D391-E578	Q008S8-R712-D733-H389-E578-D391-R567-H731
Q8IW50	NET	F219A	unkPHDEP	FAIL	FAIL	FAIL	FAIL	FAIL	FAIL	FAIL	FAIL	FAIL	FAIL	0	group-null	network-null
Q8NGW6	NET	OR6K6	unkPHDEP	PASS	FAIL	PASS	PASS	PASS	PASS	PASS	PASS	PASS	FAIL	8	Q8NGW6-E98	Q8NGW6-E98-E139-H271
Q14209	NET	E2F2	unkPHDEP	FAIL	FAIL	FAIL	FAIL	FAIL	FAIL	FAIL	FAIL	FAIL	FAIL	0	group-null	network-null
Q53EL9	NET	SEZ6	unkPHDEP	PASS	FAIL	FAIL	FAIL	PASS	PASS	PASS	FAIL	FAIL	FAIL	4	Q53EL9-H456-H856	Q53EL9-E525-H456
Q9BZ23	ET	PANK2	unkPHDEP	PASS	FAIL	FAIL	FAIL	PASS	PASS	PASS	FAIL	FAIL	FAIL	4	Q9BZ23-H283-D447	Q9BZ23-H283-E229
O14524	NET	NEMP1	unkPHDEP	FAIL	FAIL	FAIL	FAIL	FAIL	FAIL	FAIL	FAIL	FAIL	FAIL	0	group-null	network-null
Q9H0B6	NET	KLC2	unkPHDEP	FAIL	FAIL	FAIL	FAIL	FAIL	FAIL	FAIL	FAIL	FAIL	FAIL	0	group-null	network-null
Q9BZJ0	NET	CRNL1	unkPHDEP	FAIL	FAIL	FAIL	FAIL	FAIL	FAIL	FAIL	FAIL	FAIL	PASS	1	Q9BZJ0-E353-E386-E423-E459-E544-E686-E762	network-null
Q9H2F9	NET	CCD68	unkPHDEP	FAIL	FAIL	FAIL	FAIL	FAIL	FAIL	FAIL	FAIL	FAIL	FAIL	0	group-null	network-null
P22415	NET	USF1	unkPHDEP	FAIL	FAIL	FAIL	FAIL	FAIL	FAIL	FAIL	FAIL	FAIL	FAIL	0	group-null	network-null
Q86VH5	NET	LRRT3	unkPHDEP	PASS	FAIL	FAIL	FAIL	PASS	PASS	PASS	FAIL	FAIL	FAIL	4	Q86VH5-D139	Q86VH5-E213-D187
Q15486	NET	GUSP1	unkPHDEP	FAIL	FAIL	FAIL	FAIL	FAIL	FAIL	FAIL	FAIL	FAIL	FAIL	0	group-null	network-null
Q15929	NET	ZNF56	unkPHDEP	FAIL	FAIL	FAIL	FAIL	FAIL	FAIL	FAIL	FAIL	FAIL	FAIL	0	group-null	network-null
Q9BQ04	NET	RBM4B	unkPHDEP	FAIL	FAIL	FAIL	FAIL	FAIL	FAIL	FAIL	FAIL	FAIL	FAIL	0	group-null	network-null
Q9UN79	NET	SOX13	unkPHDEP	FAIL	FAIL	FAIL	FAIL	FAIL	FAIL	FAIL	FAIL	FAIL	FAIL	0	group-null	network-null
O43542	NET	XRCC3	unkPHDEP	FAIL	FAIL	FAIL	FAIL	FAIL	FAIL	FAIL	FAIL	FAIL	FAIL	0	group-null	network-null
O94923	ET	GLCE	unkPHDEP	PASS	FAIL	PASS	PASS	PASS	PASS	PASS	PASS	PASS	PASS	9	O94923-D392-K360-E498-E499-D521	O94923-R456-D521-H582-D357-H579-R352-E498-D561
Q8NFZ8	NET	CADM4	unkPHDEP	FAIL	FAIL	FAIL	FAIL	FAIL	FAIL	FAIL	FAIL	FAIL	FAIL	0	group-null	network-null
Q8IWA5	ET	CTL2	yesPHDEP	PASS	FAIL	FAIL	PASS	PASS	PASS	PASS	PASS	FAIL	FAIL	6	Q8IWA5-E673	Q8IWA5-E673-R677-D674
Q9Y6U7	NET	RN215	unkPHDEP	FAIL	FAIL	FAIL	FAIL	PASS	FAIL	FAIL	FAIL	FAIL	FAIL	1	Q9Y6U7-H348	network-null
O60779	ET	S19A2	yesPHDEP	FAIL	FAIL	FAIL	FAIL	PASS	FAIL	FAIL	FAIL	FAIL	PASS	2	O60779-E128	network-null
O43586	NET	PPIP1	unkPHDEP	PASS	FAIL	FAIL	FAIL	PASS	PASS	PASS	FAIL	FAIL	FAIL	4	O43586-E40-K130	O43586-E220-R223-E40
Q92484	ET	ASM3A	yesPHDEP	PASS	PASS	PASS	PASS	FAIL	FAIL	FAIL	FAIL	FAIL	PASS	5	Q92484-H47-H252	Q92484-H42-D110-R336-D49-H47-D82-H252-H152-D153-D297-D45-D78-H293-E371
P24462	ET	CP3A7	unkPHDEP	PASS	PASS	PASS	PASS	PASS	PASS	PASS	PASS	PASS	FAIL	9	P24462-D61-D182	P24462-E362-R375-H402-R440-H403-R365
P55083	NET	MFAP4	unkPHDEP	PASS	FAIL	FAIL	PASS	FAIL	FAIL	FAIL	FAIL	FAIL	FAIL	2	group-null	P55083-D71-H180-E109-H213-K251-R85
Q9H649	ET	NSUN3	unkPHDEP	PASS	FAIL	PASS	PASS	PASS	PASS	PASS	PASS	PASS	FAIL	8	Q9H649-D137	Q9H649-E271-D217-R236-D137-H159
P11686	NET	PSPC	unkPHDEP	FAIL	FAIL	FAIL	FAIL	FAIL	FAIL	FAIL	FAIL	FAIL	FAIL	0	group-null	network-null
Q13368	NET	MPP3	unkPHDEP	PASS	FAIL	FAIL	FAIL	FAIL	FAIL	FAIL	FAIL	FAIL	FAIL	1	group-null	Q13368-R386-D482-R232-K402-E433-E428
Q9BZ67	NET	FRMD8	unkPHDEP	PASS	FAIL	FAIL	FAIL	FAIL	FAIL	FAIL	FAIL	FAIL	FAIL	1	group-null	Q9BZ67-E136-D305-H310-R127
Q9Y512	NET	SAM50	unkPHDEP	PASS	PASS	PASS	PASS	PASS	FAIL	PASS	FAIL	PASS	PASS	8	Q9Y512-E66	Q9Y512-R439-H394-H373-D335-R423-R346-R233-D454-E441
A0A096LP49	NET	CC187	unkPHDEP	FAIL	FAIL	FAIL	FAIL	FAIL	FAIL	FAIL	FAIL	FAIL	FAIL	0	group-null	network-null
P32242	NET	OTX1	unkPHDEP	FAIL	FAIL	FAIL	FAIL	FAIL	FAIL	FAIL	FAIL	FAIL	FAIL	0	group-null	network-null
Q8IWZ3	NET	ANKH1	unkPHDEP	PASS	FAIL	FAIL	PASS	PASS	PASS	PASS	PASS	FAIL	FAIL	6	Q8IWZ3-E477-D1352	Q8IWZ3-D569-K607
Q6IPX3	NET	TCAL6	unkPHDEP	FAIL	FAIL	FAIL	FAIL	FAIL	FAIL	FAIL	FAIL	FAIL	FAIL	0	group-null	network-null
Q6JVE5	NET	LCN12	unkPHDEP	FAIL	FAIL	FAIL	FAIL	FAIL	FAIL	FAIL	FAIL	FAIL	FAIL	0	group-null	network-null
P10451	NET	OSTP	unkPHDEP	FAIL	FAIL	FAIL	FAIL	FAIL	FAIL	FAIL	FAIL	FAIL	FAIL	0	group-null	network-null
Q86WU2	ET	LDHD	unkPHDEP	PASS	PASS	PASS	FAIL	PASS	PASS	PASS	FAIL	PASS	PASS	8	Q86WU2-E465-H54-E102-E249-E300-D303-H329-K505	Q86WU2-D390-E300-H421-E102-H428-K472-E465-H329-E327-D57-K505-R370
Q96PK6	NET	RBM14	unkPHDEP	FAIL	FAIL	FAIL	FAIL	FAIL	FAIL	FAIL	FAIL	FAIL	FAIL	0	group-null	network-null
P51854	ET	TKTL1	unkPHDEP	PASS	PASS	PASS	PASS	PASS	PASS	PASS	PASS	PASS	FAIL	9	P51854-D78-D126-D313-E340-D507-E534	P51854-D126-R32-H536-D114-D407-R79-E55-D507-E335-D424-D154-D535-K218-E534-D76-D313-R445-H390-D90-R308-R355
Q9H4K1	NET	RIBC2	unkPHDEP	FAIL	FAIL	FAIL	FAIL	FAIL	FAIL	FAIL	FAIL	FAIL	FAIL	0	group-null	network-null
B2RXF5	NET	ZBT42	unkPHDEP	FAIL	FAIL	FAIL	FAIL	FAIL	FAIL	FAIL	FAIL	FAIL	FAIL	0	group-null	network-null
Q3KPI0	NET	CEA21	unkPHDEP	FAIL	FAIL	FAIL	FAIL	FAIL	FAIL	FAIL	FAIL	FAIL	FAIL	0	group-null	network-null
Q86VM9	NET	ZCH18	unkPHDEP	PASS	FAIL	PASS	FAIL	PASS	PASS	PASS	FAIL	PASS	PASS	7	Q86VM9-D940-H242-E452	Q86VM9-D461-E166-D940-E452-E456
Q9NR55	NET	BATF3	unkPHDEP	FAIL	FAIL	FAIL	FAIL	FAIL	FAIL	FAIL	FAIL	FAIL	FAIL	0	group-null	network-null
Q8N6G5	ET	CGAT2	unkPHDEP	PASS	FAIL	FAIL	FAIL	PASS	PASS	PASS	FAIL	FAIL	FAIL	4	Q8N6G5-H247-D369-D441	Q8N6G5-R224-E226-H247-E234
Q6UXB8	NET	PI16	unkPHDEP	PASS	FAIL	PASS	PASS	PASS	PASS	PASS	PASS	PASS	PASS	9	Q6UXB8-E159-H128	Q6UXB8-H128-H40-R44-E109
P61009	NET	SPCS3	unkPHDEP	PASS	FAIL	FAIL	PASS	FAIL	FAIL	FAIL	FAIL	FAIL	PASS	3	P61009-D62	P61009-D131-D62
Q9Y2P7	NET	ZN256	unkPHDEP	FAIL	FAIL	FAIL	FAIL	PASS	FAIL	FAIL	FAIL	FAIL	FAIL	1	Q9Y2P7-H341-H397-H593	network-null
Q9UMX9	ET	S45A2	unkPHDEP	PASS	PASS	PASS	PASS	PASS	PASS	PASS	PASS	PASS	PASS	10	Q9UMX9-E52-K164-D475	Q9UMX9-D153-D157-H324-H183-D160-H450-H233-H38-K164-D475-E52-D175
Q8NFM7	NET	I17RD	unkPHDEP	PASS	FAIL	FAIL	PASS	PASS	PASS	PASS	PASS	FAIL	FAIL	6	Q8NFM7-D366	Q8NFM7-H370-D366
Q9NZC7	ET	WWOX	unkPHDEP	PASS	PASS	PASS	PASS	PASS	PASS	PASS	PASS	PASS	FAIL	9	Q9NZC7-K297	Q9NZC7-H233-K297-H236-H263-H322
Q9HD90	NET	NDF4	unkPHDEP	FAIL	FAIL	FAIL	FAIL	FAIL	FAIL	FAIL	FAIL	FAIL	FAIL	0	group-null	network-null
A0A2R8YFM6	NET	OOSP3	unkPHDEP	FAIL	FAIL	FAIL	FAIL	FAIL	FAIL	FAIL	FAIL	FAIL	FAIL	0	group-null	network-null
Q9BYT8	ET	NEUL	unkPHDEP	PASS	PASS	PASS	PASS	PASS	PASS	PASS	PASS	PASS	FAIL	9	Q9BYT8-E265-E333-K445-E498-E521-H589	Q9BYT8-H299-K341-H589-D438-D360-K445-R287-D585-R261-E521-D523-D630
O95837	NET	GNA14	unkPHDEP	PASS	FAIL	FAIL	FAIL	PASS	FAIL	PASS	FAIL	FAIL	FAIL	3	O95837-K48	O95837-K48-K278-D201-D232
O94832	NET	MYO1D	unkPHDEP	PASS	PASS	PASS	FAIL	PASS	PASS	PASS	FAIL	PASS	FAIL	7	O94832-H331-H507	O94832-D175-D243-R588-E426-D914-E198-E405-K87-D83-E388-D171-H507-R814-H202-R199-E422-R190-R161-K152
O43795	NET	MYO1B	unkPHDEP	PASS	PASS	PASS	PASS	PASS	PASS	PASS	PASS	PASS	PASS	10	O43795-K114-D171-H514-H911-E940-H1050	O43795-H514-R194-E423-R628-D532-K168-D387-D247-K354-D1044-E202-E940-H1050-D1062-E991-K952-H206-E173-E191-E1072-E409-D171-K1076-R203-R165-K114
O15194	ET	CTDSL	unkPHDEP	PASS	PASS	PASS	PASS	PASS	PASS	PASS	PASS	PASS	FAIL	9	O15194-D114-D222-H231	O15194-E163-D103-D112-D114-K206-D222-E115
P12532	ET	KCRU	unkPHDEP	PASS	PASS	PASS	PASS	PASS	PASS	PASS	PASS	PASS	PASS	10	P12532-D123-D373-H252-E264-R374-E379	P12532-R374-H140-D266-R184-R168-H130-R248-R269-R325-E379-H267-D373
Q96P31	NET	FCRL3	unkPHDEP	FAIL	FAIL	FAIL	FAIL	FAIL	FAIL	FAIL	FAIL	FAIL	FAIL	0	group-null	network-null
Q15678	ET	PTN14	unkPHDEP	PASS	FAIL	PASS	PASS	PASS	PASS	PASS	PASS	PASS	PASS	9	Q15678-E202-E1095-E1135-D125-D992	Q15678-H1120-H1071-D149-K123-E202
Q9Y267	ET	S22AE	unkPHDEP	PASS	FAIL	FAIL	FAIL	PASS	FAIL	PASS	FAIL	FAIL	PASS	4	Q9Y267-R487-E488	Q9Y267-D87-R241
Q96H78	ET	S2544	unkPHDEP	PASS	FAIL	PASS	FAIL	PASS	FAIL	PASS	FAIL	PASS	FAIL	5	Q96H78-D131	Q96H78-D244-D68-D131-R247-R44
P49802	NET	RGS7	unkPHDEP	PASS	FAIL	PASS	PASS	FAIL	FAIL	FAIL	FAIL	FAIL	PASS	4	P49802-D198	P49802-D198-E149-D178-K134-D190-R135
P43234	ET	CATO	unkPHDEP	PASS	FAIL	FAIL	FAIL	PASS	PASS	PASS	FAIL	FAIL	PASS	5	P43234-D252-H51-E142-H269	P43234-R288-E142-D252-H51
Q5VV42	ET	CDKAL	unkPHDEP	PASS	PASS	PASS	PASS	PASS	PASS	PASS	PASS	PASS	PASS	10	Q5VV42-E252-H75-E81-D259-E369-E460	Q5VV42-R416-R200-H455-H75-D79-K198-R335-E81-E252-R227-E369-D259-R241-E206-E248
A0A087WV53	NET	SPEGN	unkPHDEP	FAIL	FAIL	FAIL	FAIL	FAIL	FAIL	FAIL	FAIL	FAIL	FAIL	0	group-null	network-null
Q6P9H4	NET	CNKR3	unkPHDEP	PASS	FAIL	FAIL	FAIL	FAIL	FAIL	FAIL	FAIL	FAIL	PASS	2	Q6P9H4-E177	Q6P9H4-D256-K291
P43657	NET	LPAR6	unkPHDEP	PASS	PASS	PASS	PASS	PASS	PASS	PASS	PASS	PASS	PASS	10	P43657-D63-D287-E189	P43657-D63-D287-H234
Q8NEW7	NET	TMIE	unkPHDEP	FAIL	FAIL	FAIL	FAIL	FAIL	FAIL	FAIL	FAIL	FAIL	FAIL	0	group-null	network-null
P08648	NET	ITA5	unkPHDEP	PASS	PASS	PASS	PASS	PASS	PASS	PASS	PASS	PASS	PASS	10	P08648-D342-D403-D473-D409	P08648-R559-K137-E135-E188-D403-D409-D549-R193-D114-H628
O76082	ET	S22A5	yesPHDEP	PASS	FAIL	FAIL	PASS	PASS	PASS	PASS	PASS	FAIL	PASS	7	O76082-D364-E383-K436	O76082-E383-K436
P0CG47	NET	UBB	unkPHDEP	FAIL	FAIL	FAIL	FAIL	FAIL	FAIL	FAIL	FAIL	FAIL	FAIL	0	group-null	network-null
Q8N2C7	NET	UNC80	unkPHDEP	FAIL	FAIL	FAIL	FAIL	PASS	PASS	FAIL	FAIL	FAIL	FAIL	2	Q8N2C7-E2736-E109-H595-H786-H2200-E2371	network-null
Q00610	NET	CLH1	unkPHDEP	PASS	FAIL	FAIL	PASS	PASS	FAIL	PASS	FAIL	FAIL	FAIL	4	Q00610-H728-H876	Q00610-D259-H283
Q5JVX7	NET	CA141	unkPHDEP	FAIL	FAIL	FAIL	FAIL	FAIL	FAIL	FAIL	FAIL	FAIL	FAIL	0	group-null	network-null
Q8TD86	NET	CALL6	unkPHDEP	PASS	FAIL	FAIL	FAIL	FAIL	FAIL	FAIL	FAIL	FAIL	FAIL	1	group-null	Q8TD86-D156-E167
Q06889	NET	EGR3	unkPHDEP	FAIL	FAIL	FAIL	FAIL	FAIL	FAIL	FAIL	FAIL	FAIL	FAIL	0	group-null	network-null
P16671	ET	CD36	unkPHDEP	PASS	FAIL	FAIL	PASS	PASS	FAIL	PASS	FAIL	FAIL	PASS	5	P16671-D372-K100-E374	P16671-H345-E418-H367-R63
Q9BX95	ET	SGPP1	unkPHDEP	PASS	PASS	PASS	PASS	PASS	FAIL	PASS	FAIL	PASS	PASS	8	Q9BX95-D179-K193-H334	Q9BX95-H255-R249-H208-E201-D310-K178-E195-D179-D259
Q9UHD8	NET	SEPT9	unkPHDEP	PASS	PASS	PASS	PASS	PASS	FAIL	PASS	FAIL	PASS	FAIL	7	Q9UHD8-K311	Q9UHD8-D362-K311-R407-H409-H556-D405
P26010	NET	ITB7	unkPHDEP	PASS	PASS	PASS	PASS	PASS	PASS	PASS	PASS	PASS	PASS	10	P26010-D153-D167-D198-E259-D159	P26010-K199-H293-D263-D326-D198-E259-D159-D297
O60478	NET	G137B	unkPHDEP	PASS	FAIL	PASS	PASS	PASS	FAIL	PASS	FAIL	PASS	PASS	7	O60478-D199-D278	O60478-D278-E302-R194-D199-R92
Q7Z2X4	NET	PCLI1	unkPHDEP	PASS	FAIL	FAIL	PASS	PASS	FAIL	PASS	FAIL	FAIL	FAIL	4	Q7Z2X4-H146	Q7Z2X4-D196-H198
A0A1W2PPE3	NET	A0A1W2PPE3	unkPHDEP	FAIL	FAIL	FAIL	FAIL	FAIL	FAIL	FAIL	FAIL	FAIL	FAIL	0	group-null	network-null
Q9UBX1	ET	CATF	unkPHDEP	PASS	PASS	PASS	PASS	PASS	PASS	PASS	PASS	PASS	PASS	10	Q9UBX1-E322-D327-E320-D330-D430	Q9UBX1-D330-R207-D327-E320-D238-E243-D430-E305-E322-E352-H431-D325-K450
A6NH52	NET	TV23A	unkPHDEP	PASS	FAIL	PASS	PASS	PASS	PASS	PASS	PASS	PASS	PASS	9	A6NH52-D73	A6NH52-D73-H38-R42
O00321	NET	ETV2	unkPHDEP	FAIL	FAIL	FAIL	FAIL	FAIL	FAIL	FAIL	FAIL	FAIL	FAIL	0	group-null	network-null
Q96RP8	NET	KCNA7	unkPHDEP	PASS	PASS	PASS	PASS	PASS	FAIL	PASS	FAIL	PASS	FAIL	7	Q96RP8-E92	Q96RP8-D246-K290-E223-R227-H294
Q9P2W6	NET	CK021	unkPHDEP	FAIL	FAIL	FAIL	FAIL	FAIL	FAIL	FAIL	FAIL	FAIL	FAIL	0	group-null	network-null
Q6P0N0	NET	M18BP	unkPHDEP	FAIL	FAIL	FAIL	FAIL	FAIL	FAIL	FAIL	FAIL	FAIL	FAIL	0	group-null	network-null
Q9Y2H1	ET	ST38L	unkPHDEP	PASS	FAIL	PASS	PASS	PASS	PASS	PASS	PASS	PASS	PASS	9	Q9Y2H1-H226-H205-H211-D288-E315-K444	Q9Y2H1-H205-K119-H226-E103-H211-E196-R368-R276-D305-R105-K215-E138-D288-E293-D213-E315-K334
Q9Y4X5	ET	ARI1	unkPHDEP	PASS	PASS	PASS	PASS	PASS	PASS	PASS	PASS	PASS	FAIL	9	Q9Y4X5-K353-E431	Q9Y4X5-E503-K353-E431-H424-R469
Q9C0D6	NET	FHDC1	unkPHDEP	PASS	FAIL	FAIL	FAIL	FAIL	FAIL	FAIL	FAIL	FAIL	FAIL	1	group-null	Q9C0D6-R254-D394
P39086	NET	GRIK1	unkPHDEP	PASS	FAIL	FAIL	FAIL	PASS	PASS	PASS	FAIL	FAIL	PASS	5	P39086-E54-E44-D261	P39086-R281-R385-D326-D391
Q96IP4	ET	TET5A	unkPHDEP	PASS	FAIL	FAIL	FAIL	FAIL	FAIL	FAIL	FAIL	FAIL	FAIL	1	group-null	Q96IP4-D141-E215
P04350	NET	TBB4A	unkPHDEP	PASS	PASS	PASS	PASS	PASS	PASS	PASS	PASS	PASS	PASS	10	P04350-E198-D203	P04350-R62-R241-E27-R318-E123-H28-H6-E198-H137-D203-H264
Q9NZN8	NET	CNOT2	unkPHDEP	FAIL	FAIL	FAIL	FAIL	FAIL	FAIL	FAIL	FAIL	FAIL	FAIL	0	group-null	network-null
Q86WZ0	NET	HEAT4	unkPHDEP	PASS	FAIL	FAIL	FAIL	FAIL	FAIL	FAIL	FAIL	FAIL	FAIL	1	group-null	Q86WZ0-D675-R646
Q9UL63	NET	MKLN1	unkPHDEP	PASS	PASS	PASS	PASS	PASS	PASS	PASS	PASS	PASS	FAIL	9	Q9UL63-H528	Q9UL63-E113-R584-H598-H274-H390-R271-H459-D360-H528-H329-K75-H587-E526-R456-R326-D521-D299-D484
Q6ZTZ1	NET	MSD1	unkPHDEP	PASS	FAIL	FAIL	PASS	FAIL	FAIL	FAIL	FAIL	FAIL	FAIL	2	group-null	Q6ZTZ1-R90-E50
Q6NYC1	ET	JMJD6	unkPHDEP	PASS	FAIL	PASS	FAIL	PASS	PASS	PASS	FAIL	PASS	PASS	7	Q6NYC1-D189-E256-E64-H299	Q6NYC1-K204-D189-R17-D134-H273-E231-R143
Q9HCM2	NET	PLXA4	unkPHDEP	PASS	PASS	PASS	PASS	PASS	PASS	PASS	PASS	PASS	FAIL	9	Q9HCM2-H53-K116-D241-H526	Q9HCM2-D121-R126-H526-D524-D181-D1475-D1523-E508-K457-R538-H1653-R282-D287-D57-K73
P48039	NET	MTR1A	unkPHDEP	PASS	FAIL	FAIL	FAIL	PASS	PASS	PASS	FAIL	FAIL	PASS	5	P48039-D73-D41	P48039-D41-D73
Q96LD1	NET	SGCZ	unkPHDEP	FAIL	FAIL	FAIL	FAIL	FAIL	FAIL	FAIL	FAIL	FAIL	FAIL	0	group-null	network-null
Q9NWB7	NET	IFT57	unkPHDEP	FAIL	FAIL	FAIL	FAIL	FAIL	FAIL	FAIL	FAIL	FAIL	FAIL	0	group-null	network-null
Q96EE4	NET	CC126	unkPHDEP	FAIL	FAIL	FAIL	FAIL	FAIL	FAIL	FAIL	FAIL	FAIL	FAIL	0	group-null	network-null
P10911	NET	MCF2	unkPHDEP	PASS	FAIL	PASS	PASS	PASS	PASS	PASS	PASS	PASS	FAIL	8	P10911-H290-H556	P10911-R138-H556-H210-R634-E507
O75964	NET	ATP5L	unkPHDEP	FAIL	FAIL	FAIL	FAIL	FAIL	FAIL	FAIL	FAIL	FAIL	FAIL	0	group-null	network-null
O60883	NET	G37L1	unkPHDEP	PASS	FAIL	FAIL	PASS	PASS	FAIL	PASS	FAIL	FAIL	FAIL	4	O60883-E375	O60883-R228-K408-D176-E354
Q9H4X1	NET	RGCC	unkPHDEP	FAIL	FAIL	FAIL	FAIL	FAIL	FAIL	FAIL	FAIL	FAIL	FAIL	0	group-null	network-null
Q96T25	NET	ZIC5	unkPHDEP	FAIL	FAIL	FAIL	FAIL	FAIL	FAIL	FAIL	FAIL	FAIL	FAIL	0	group-null	network-null
Q12979	NET	ABR	unkPHDEP	PASS	PASS	PASS	PASS	PASS	PASS	PASS	PASS	PASS	FAIL	9	Q12979-H150-E527-E553	Q12979-E103-D305-H320-R92-H261-D263-R319-R242-H150-E310-D444-E527
Q92629	NET	SGCD	unkPHDEP	FAIL	FAIL	FAIL	FAIL	FAIL	FAIL	FAIL	FAIL	FAIL	FAIL	0	group-null	network-null
Q5TZK3	NET	FAM74	unkPHDEP	FAIL	FAIL	FAIL	FAIL	FAIL	FAIL	FAIL	FAIL	FAIL	FAIL	0	group-null	network-null
P62760	NET	VISL1	unkPHDEP	PASS	FAIL	FAIL	FAIL	FAIL	FAIL	FAIL	FAIL	FAIL	PASS	2	P62760-E84	P62760-E120-D109-E170-D159
Q96NR7	NET	WWAS2	unkPHDEP	FAIL	FAIL	FAIL	FAIL	FAIL	FAIL	FAIL	FAIL	FAIL	FAIL	0	group-null	network-null
Q96PX6	NET	CC85A	unkPHDEP	FAIL	FAIL	FAIL	FAIL	FAIL	FAIL	FAIL	FAIL	FAIL	FAIL	0	group-null	network-null
P22492	NET	H1T	unkPHDEP	FAIL	FAIL	FAIL	FAIL	FAIL	FAIL	FAIL	FAIL	FAIL	FAIL	0	group-null	network-null
Q8IZ26	NET	ZNF34	unkPHDEP	FAIL	FAIL	FAIL	FAIL	FAIL	FAIL	FAIL	FAIL	FAIL	FAIL	0	group-null	network-null
O95630	ET	STABP	unkPHDEP	PASS	PASS	PASS	PASS	PASS	PASS	PASS	PASS	PASS	PASS	10	O95630-E280-E42-H77-H335-H337	O95630-E280-R255-H335-H410-D348-E361-H337-H352-K378
Q96CN4	NET	EVI5L	unkPHDEP	FAIL	FAIL	FAIL	FAIL	PASS	PASS	FAIL	FAIL	FAIL	FAIL	2	Q96CN4-D294	network-null
Q9H772	NET	GREM2	unkPHDEP	FAIL	FAIL	FAIL	FAIL	FAIL	FAIL	FAIL	FAIL	FAIL	FAIL	0	group-null	network-null
P12524	NET	MYCL	unkPHDEP	FAIL	FAIL	FAIL	FAIL	FAIL	FAIL	FAIL	FAIL	FAIL	FAIL	0	group-null	network-null
Q9BY77	NET	PDIP3	unkPHDEP	FAIL	FAIL	FAIL	FAIL	FAIL	FAIL	FAIL	FAIL	FAIL	FAIL	0	group-null	network-null
O75326	NET	SEM7A	unkPHDEP	PASS	PASS	PASS	PASS	PASS	FAIL	PASS	FAIL	PASS	PASS	8	O75326-E73-H80-H501-H579	O75326-D269-K286-K438-K239-R261-H80-H501-D343-D508-D471-H538-E246-R53-R205-E617-H414
P01160	NET	ANF	unkPHDEP	FAIL	FAIL	FAIL	FAIL	FAIL	FAIL	FAIL	FAIL	FAIL	FAIL	0	group-null	network-null
Q6ZTR6	NET	ZNFDT	unkPHDEP	FAIL	FAIL	FAIL	FAIL	FAIL	FAIL	FAIL	FAIL	FAIL	FAIL	0	group-null	network-null
Q86VS8	NET	HOOK3	unkPHDEP	FAIL	FAIL	FAIL	FAIL	FAIL	FAIL	FAIL	FAIL	FAIL	FAIL	0	group-null	network-null
A6NCE7	NET	MP3B2	unkPHDEP	FAIL	FAIL	FAIL	FAIL	FAIL	FAIL	FAIL	FAIL	FAIL	PASS	1	A6NCE7-D106	network-null
A0A0B4J241	NET	TVAM1	unkPHDEP	FAIL	FAIL	FAIL	FAIL	FAIL	FAIL	FAIL	FAIL	FAIL	FAIL	0	group-null	network-null
O15393	ET	TMPS2	unkPHDEP	PASS	PASS	PASS	PASS	PASS	PASS	PASS	PASS	PASS	PASS	10	O15393-D458-H296	O15393-K342-H279-H274-D345-D458-E143-D144-H296
Q5H9T9	NET	FSCB	unkPHDEP	FAIL	FAIL	FAIL	FAIL	FAIL	FAIL	FAIL	FAIL	FAIL	FAIL	0	group-null	network-null
Q9NWW0	NET	HPIP	unkPHDEP	FAIL	FAIL	FAIL	FAIL	FAIL	FAIL	FAIL	FAIL	FAIL	FAIL	0	group-null	network-null
O75871	NET	CEAM4	unkPHDEP	FAIL	FAIL	FAIL	FAIL	FAIL	FAIL	FAIL	FAIL	FAIL	FAIL	0	group-null	network-null
Q8IYS2	NET	K2013	unkPHDEP	PASS	PASS	PASS	PASS	PASS	PASS	PASS	PASS	PASS	PASS	10	Q8IYS2-D191-H260-H290	Q8IYS2-R196-H334-H195
P51843	NET	NR0B1	unkPHDEP	PASS	FAIL	FAIL	PASS	FAIL	FAIL	FAIL	FAIL	FAIL	FAIL	2	group-null	P51843-E298-K382
Q8NH00	NET	OR2T4	unkPHDEP	PASS	FAIL	PASS	PASS	PASS	PASS	PASS	PASS	PASS	PASS	9	Q8NH00-D102-D153-E212-E143-D187	Q8NH00-R154-E143-D153-E212-H276-D102-H208
A4IF30	NET	S35F4	unkPHDEP	FAIL	FAIL	FAIL	FAIL	PASS	FAIL	FAIL	FAIL	FAIL	PASS	2	A4IF30-D277-E390	network-null
Q9NYD6	NET	HXC10	unkPHDEP	FAIL	FAIL	FAIL	FAIL	FAIL	FAIL	FAIL	FAIL	FAIL	FAIL	0	group-null	network-null
Q969E2	NET	SCAM4	unkPHDEP	FAIL	FAIL	FAIL	FAIL	FAIL	FAIL	FAIL	FAIL	FAIL	FAIL	0	group-null	network-null
Q9NX46	ET	ADPRS	unkPHDEP	PASS	PASS	PASS	PASS	PASS	PASS	PASS	PASS	PASS	PASS	10	Q9NX46-D78-D34-D77-E223-D314	Q9NX46-D77-D316-H182-R156-D314-D34-D78
P42575	ET	CASP2	unkPHDEP	PASS	FAIL	FAIL	PASS	PASS	PASS	PASS	PASS	FAIL	PASS	7	P42575-D225-E431	P42575-D363-K313-D225-R219-H264-R321-E431
Q69YN2	NET	C19L1	unkPHDEP	PASS	FAIL	FAIL	PASS	PASS	PASS	PASS	PASS	FAIL	PASS	7	Q69YN2-H414-D13-D150-H210-E407	Q69YN2-K389-H362-R491-E470-H193-R204
P41217	NET	OX2G	unkPHDEP	FAIL	FAIL	FAIL	FAIL	PASS	FAIL	FAIL	FAIL	FAIL	FAIL	1	P41217-H218	network-null
O15372	NET	EIF3H	unkPHDEP	PASS	FAIL	FAIL	FAIL	PASS	FAIL	PASS	FAIL	FAIL	FAIL	3	O15372-H52	O15372-D153-H238
P0CG00	NET	ZSA5D	unkPHDEP	FAIL	FAIL	FAIL	FAIL	FAIL	FAIL	FAIL	FAIL	FAIL	FAIL	0	group-null	network-null
Q86UD3	ET	MARH3	unkPHDEP	FAIL	FAIL	FAIL	FAIL	PASS	FAIL	FAIL	FAIL	FAIL	PASS	2	Q86UD3-H97-H207	network-null
Q8N0V5	ET	GNT2A	unkPHDEP	PASS	PASS	PASS	PASS	PASS	PASS	PASS	PASS	PASS	FAIL	9	Q8N0V5-D297-E378	Q8N0V5-E381-D353-D129-K327-R115-E378-R385-E111-D170-H127-R112-H384-E92
Q8N8R3	ET	MCATL	unkPHDEP	PASS	FAIL	FAIL	FAIL	FAIL	FAIL	FAIL	FAIL	FAIL	FAIL	1	group-null	Q8N8R3-K214-D211
Q9UJM8	ET	HAOX1	unkPHDEP	PASS	PASS	PASS	FAIL	FAIL	FAIL	FAIL	FAIL	FAIL	PASS	4	Q9UJM8-R167	Q9UJM8-D170-R167-K236-D291-E91-R127
P29084	NET	T2EB	unkPHDEP	FAIL	FAIL	FAIL	FAIL	FAIL	FAIL	FAIL	FAIL	FAIL	FAIL	0	group-null	network-null
P20916	NET	MAG	unkPHDEP	FAIL	FAIL	FAIL	FAIL	FAIL	FAIL	FAIL	FAIL	FAIL	PASS	1	P20916-D163	network-null
Q8IV01	NET	SYT12	unkPHDEP	PASS	FAIL	FAIL	FAIL	PASS	FAIL	PASS	FAIL	FAIL	FAIL	3	Q8IV01-K324-E352	Q8IV01-H400-H416-H386-R369-K324
P05783	NET	K1C18	unkPHDEP	FAIL	FAIL	FAIL	FAIL	FAIL	FAIL	FAIL	FAIL	FAIL	FAIL	0	group-null	network-null
Q16378	NET	PROL4	unkPHDEP	FAIL	FAIL	FAIL	FAIL	FAIL	FAIL	FAIL	FAIL	FAIL	FAIL	0	group-null	network-null
Q9H2M9	NET	RBGPR	unkPHDEP	PASS	FAIL	FAIL	PASS	PASS	PASS	PASS	PASS	FAIL	FAIL	6	Q9H2M9-E206-E781-D895-E1019	Q9H2M9-H267-H1040-D266-H1158-E130-H1157-R166-H1013
C9JA33	NET	C9JA33	unkPHDEP	FAIL	FAIL	FAIL	FAIL	FAIL	FAIL	FAIL	FAIL	FAIL	FAIL	0	group-null	network-null
Q52MB2	NET	CC184	unkPHDEP	FAIL	FAIL	FAIL	FAIL	FAIL	FAIL	FAIL	FAIL	FAIL	FAIL	0	group-null	network-null
O75473	NET	LGR5	unkPHDEP	PASS	FAIL	PASS	FAIL	PASS	PASS	PASS	FAIL	PASS	FAIL	6	O75473-E632-E649-H826	O75473-R561-K593-D358-D617-D380-D830-H767
O60264	ET	SMCA5	unkPHDEP	PASS	FAIL	PASS	PASS	FAIL	FAIL	FAIL	FAIL	FAIL	FAIL	3	group-null	O60264-H594-R606-D578-R454-E614-K484-D591-K397-D586-H459
P31629	NET	ZEP2	unkPHDEP	FAIL	FAIL	FAIL	FAIL	PASS	FAIL	FAIL	FAIL	FAIL	FAIL	1	P31629-H1851	network-null
P62945	NET	RL41	unkPHDEP	FAIL	FAIL	FAIL	FAIL	FAIL	FAIL	FAIL	FAIL	FAIL	FAIL	0	group-null	network-null
P56937	ET	DHB7	unkPHDEP	PASS	FAIL	FAIL	FAIL	PASS	PASS	PASS	FAIL	FAIL	PASS	5	P56937-E140-K197	P56937-K284-H146-K197-D201
P08493	NET	MGP	unkPHDEP	PASS	FAIL	FAIL	FAIL	FAIL	FAIL	FAIL	FAIL	FAIL	FAIL	1	group-null	P08493-E71-K63
P31273	NET	HXC8	unkPHDEP	FAIL	FAIL	FAIL	FAIL	FAIL	FAIL	FAIL	FAIL	FAIL	FAIL	0	group-null	network-null
P11802	ET	CDK4	unkPHDEP	PASS	PASS	FAIL	PASS	PASS	PASS	PASS	PASS	FAIL	PASS	8	P11802-E206	P11802-D196-R283-H138-E184-H132
P54284	NET	CACB3	unkPHDEP	PASS	FAIL	FAIL	PASS	FAIL	FAIL	FAIL	FAIL	FAIL	FAIL	2	group-null	P54284-R107-H94
Q9H8G2	NET	CAAP1	unkPHDEP	FAIL	FAIL	FAIL	FAIL	FAIL	FAIL	FAIL	FAIL	FAIL	FAIL	0	group-null	network-null
Q02763	ET	TIE2	unkPHDEP	PASS	PASS	FAIL	PASS	PASS	PASS	PASS	PASS	FAIL	FAIL	7	Q02763-K117-H962-D1020-E1030	Q02763-H962-D1020-R580-E609-R59-K117-D964
Q9BZD2	ET	S29A3	yesPHDEP	FAIL	FAIL	FAIL	FAIL	FAIL	FAIL	FAIL	FAIL	FAIL	FAIL	0	group-null	network-null
Q8IU85	ET	KCC1D	unkPHDEP	PASS	PASS	PASS	PASS	PASS	FAIL	PASS	FAIL	PASS	FAIL	7	Q8IU85-H136-H276-H290	Q8IU85-E191-D203-H142-R267-H136
Q4ZIN3	NET	MBRL	unkPHDEP	PASS	FAIL	FAIL	FAIL	FAIL	FAIL	FAIL	FAIL	FAIL	FAIL	1	group-null	Q4ZIN3-E212-R227
P0C264	ET	SBK3	unkPHDEP	PASS	PASS	PASS	PASS	PASS	PASS	PASS	PASS	PASS	FAIL	9	P0C264-E87-H161	P0C264-D224-H161-D163-H155
Q8TF74	NET	WIPF2	unkPHDEP	FAIL	FAIL	FAIL	FAIL	FAIL	FAIL	FAIL	FAIL	FAIL	FAIL	0	group-null	network-null
P35527	NET	K1C9	unkPHDEP	FAIL	FAIL	FAIL	FAIL	FAIL	FAIL	FAIL	FAIL	FAIL	FAIL	0	group-null	network-null
O75955	NET	FLOT1	unkPHDEP	FAIL	FAIL	FAIL	FAIL	FAIL	FAIL	FAIL	FAIL	FAIL	FAIL	0	group-null	network-null
Q5VT33	NET	CX031	unkPHDEP	FAIL	FAIL	FAIL	FAIL	FAIL	FAIL	FAIL	FAIL	FAIL	FAIL	0	group-null	network-null
Q9H8X3	NET	CF208	unkPHDEP	FAIL	FAIL	FAIL	FAIL	FAIL	FAIL	FAIL	FAIL	FAIL	FAIL	0	group-null	network-null
O60481	NET	ZIC3	unkPHDEP	FAIL	FAIL	FAIL	FAIL	PASS	FAIL	FAIL	FAIL	FAIL	PASS	2	O60481-E325-H295	network-null
Q8NEP9	NET	ZN555	unkPHDEP	FAIL	FAIL	FAIL	FAIL	FAIL	FAIL	FAIL	FAIL	FAIL	FAIL	0	group-null	network-null
Q9UKV8	ET	AGO2	unkPHDEP	PASS	PASS	PASS	PASS	PASS	PASS	PASS	PASS	PASS	PASS	10	Q9UKV8-K533-D597-K570-E683-H766-H816	Q9UKV8-H766-K570-D537-H816-E683-D597-H764-R668-K533-D747-R714-D218-R812-D669
Q7Z2T5	ET	TRM1L	unkPHDEP	PASS	PASS	PASS	PASS	PASS	PASS	PASS	PASS	PASS	PASS	10	Q7Z2T5-H641-H145-H183-D281-E547	Q7Z2T5-R433-H185-R676-E429-H641-R260-E231-H183-H371-E492-H631-E566-D281-H145-E425-R494-H487
Q9NXJ5	ET	PGPI	unkPHDEP	PASS	FAIL	FAIL	PASS	FAIL	FAIL	FAIL	FAIL	FAIL	PASS	3	Q9NXJ5-D150	Q9NXJ5-E85-H168-H72
P55822	NET	SH3BG	unkPHDEP	FAIL	FAIL	FAIL	FAIL	FAIL	FAIL	FAIL	FAIL	FAIL	FAIL	0	group-null	network-null
Q96MT3	NET	PRIC1	unkPHDEP	PASS	FAIL	PASS	FAIL	PASS	FAIL	PASS	FAIL	PASS	PASS	6	Q96MT3-D80-H178	Q96MT3-D167-D80-H183-R104-R68-H178-H182
Q6ZN03	NET	CU136	unkPHDEP	FAIL	FAIL	FAIL	FAIL	FAIL	FAIL	FAIL	FAIL	FAIL	FAIL	0	group-null	network-null
P01570	NET	IFN14	unkPHDEP	PASS	FAIL	FAIL	FAIL	FAIL	FAIL	FAIL	FAIL	FAIL	FAIL	1	group-null	P01570-R168-E165
Q9UGQ2	NET	FLOWR	unkPHDEP	FAIL	FAIL	FAIL	FAIL	PASS	PASS	FAIL	FAIL	FAIL	FAIL	2	Q9UGQ2-E75	network-null
P53618	NET	COPB	unkPHDEP	PASS	FAIL	FAIL	FAIL	FAIL	FAIL	FAIL	FAIL	FAIL	FAIL	1	group-null	P53618-R543-D108-E464-K75-E492-K563
Q9BRQ8	ET	FSP1	unkPHDEP	PASS	FAIL	FAIL	PASS	FAIL	FAIL	FAIL	FAIL	FAIL	FAIL	2	group-null	Q9BRQ8-R54-E160
Q9UM82	NET	SPAT2	unkPHDEP	PASS	FAIL	PASS	PASS	PASS	PASS	PASS	PASS	PASS	PASS	9	Q9UM82-R197-E93	Q9UM82-R60-E93-H23-R197-E172
P02452	NET	CO1A1	unkPHDEP	FAIL	FAIL	FAIL	FAIL	PASS	PASS	FAIL	FAIL	FAIL	FAIL	2	P02452-D1441	network-null
Q9NTK1	NET	DEPP1	unkPHDEP	FAIL	FAIL	FAIL	FAIL	FAIL	FAIL	FAIL	FAIL	FAIL	FAIL	0	group-null	network-null
Q9NYV9	NET	T2R13	unkPHDEP	PASS	FAIL	FAIL	FAIL	PASS	PASS	PASS	FAIL	FAIL	FAIL	4	Q9NYV9-E16	Q9NYV9-R55-H277
Q96GY3	NET	LIN37	unkPHDEP	FAIL	FAIL	FAIL	FAIL	FAIL	FAIL	FAIL	FAIL	FAIL	FAIL	0	group-null	network-null
Q9HAT1	NET	LMA1L	unkPHDEP	PASS	FAIL	PASS	PASS	PASS	PASS	PASS	PASS	PASS	PASS	9	Q9HAT1-D243-D139	Q9HAT1-H242-R181-D240
A6NDL8	NET	O6C68	unkPHDEP	PASS	FAIL	PASS	PASS	PASS	PASS	PASS	PASS	PASS	PASS	9	A6NDL8-D119-E68	A6NDL8-K40-E68-H242
P24390	NET	ERD21	unkPHDEP	PASS	PASS	PASS	FAIL	FAIL	FAIL	FAIL	FAIL	FAIL	FAIL	3	group-null	P24390-H12-R159-E127-D9
P82914	NET	RT15	unkPHDEP	FAIL	FAIL	FAIL	FAIL	FAIL	FAIL	FAIL	FAIL	FAIL	FAIL	0	group-null	network-null
P22888	NET	LSHR	unkPHDEP	FAIL	FAIL	FAIL	FAIL	PASS	PASS	FAIL	FAIL	FAIL	FAIL	2	P22888-D405-E451-D578	network-null
Q5T160	ET	SYRM	unkPHDEP	PASS	FAIL	PASS	PASS	PASS	PASS	PASS	PASS	PASS	FAIL	8	Q5T160-E130-E269-H554	Q5T160-E269-E130-D436-R6-D506-R333-R325-D326-R146-D173-R245-H501
Q03188	NET	CENPC	unkPHDEP	FAIL	FAIL	FAIL	FAIL	PASS	FAIL	FAIL	FAIL	FAIL	FAIL	1	Q03188-K880	network-null
F5H284	ET	PAL4D	unkPHDEP	FAIL	FAIL	FAIL	FAIL	PASS	PASS	FAIL	FAIL	FAIL	FAIL	2	F5H284-H92	network-null
O15537	NET	XLRS1	unkPHDEP	PASS	FAIL	FAIL	FAIL	FAIL	FAIL	FAIL	FAIL	FAIL	FAIL	1	group-null	O15537-E146-R141
Q07002	ET	CDK18	unkPHDEP	PASS	PASS	PASS	PASS	PASS	PASS	PASS	PASS	PASS	PASS	10	Q07002-E349-D207-E333	Q07002-H263-D310-R413-D323-E333-E349-H199-H257
O75845	ET	SC5D	unkPHDEP	PASS	PASS	PASS	PASS	PASS	PASS	PASS	PASS	PASS	PASS	10	O75845-E98-D172-H229-E76-D131-H151-D210	O75845-R29-E76-H228-E98-D131-H154-H233-H151-H138-H232-H181-H155-H209-H229-D172-D248-D9-H142
A2RRP1	NET	NBAS	unkPHDEP	PASS	FAIL	PASS	PASS	PASS	FAIL	PASS	FAIL	PASS	PASS	7	A2RRP1-D1641-E447-H1034-H1756-E2004	A2RRP1-D1992-H1964-R112-R136-E110-D130-R1914-E151
Q8IV16	NET	HDBP1	unkPHDEP	FAIL	FAIL	FAIL	FAIL	FAIL	FAIL	FAIL	FAIL	FAIL	FAIL	0	group-null	network-null
P57721	NET	PCBP3	unkPHDEP	FAIL	FAIL	FAIL	FAIL	FAIL	FAIL	FAIL	FAIL	FAIL	FAIL	0	group-null	network-null
P80723	NET	BASP1	unkPHDEP	FAIL	FAIL	FAIL	FAIL	FAIL	FAIL	FAIL	FAIL	FAIL	FAIL	0	group-null	network-null
O75888	NET	TNF13	unkPHDEP	FAIL	FAIL	FAIL	FAIL	FAIL	FAIL	FAIL	FAIL	FAIL	FAIL	0	group-null	network-null
O95336	ET	6PGL	unkPHDEP	PASS	FAIL	PASS	FAIL	PASS	PASS	PASS	FAIL	PASS	FAIL	6	O95336-E80	O95336-E80-D79-R185
P25098	ET	ARBK1	unkPHDEP	PASS	PASS	FAIL	PASS	PASS	PASS	PASS	PASS	FAIL	PASS	8	P25098-H282-K224-E239-E300-H330-E639	P25098-E300-E520-H330-K210-R436-E360-D317-D373-D212
Q9NRM2	NET	ZN277	unkPHDEP	PASS	FAIL	FAIL	PASS	FAIL	FAIL	FAIL	FAIL	FAIL	FAIL	2	group-null	Q9NRM2-D143-D404-R147-R351
Q9Y2D2	ET	S35A3	unkPHDEP	PASS	FAIL	FAIL	FAIL	FAIL	FAIL	FAIL	FAIL	FAIL	FAIL	1	group-null	Q9Y2D2-E194-D266
Q16584	ET	M3K11	unkPHDEP	PASS	FAIL	PASS	PASS	PASS	PASS	PASS	PASS	PASS	PASS	9	Q16584-H230-E314	Q16584-H239-D241-H230-D304
Q53HV7	ET	SMUG1	unkPHDEP	PASS	FAIL	PASS	PASS	PASS	PASS	PASS	PASS	PASS	FAIL	8	Q53HV7-H65-H121	Q53HV7-H162-E35-H65-K77-D195
Q3MIP1	NET	IPIL2	unkPHDEP	PASS	FAIL	PASS	PASS	PASS	PASS	PASS	PASS	PASS	FAIL	8	Q3MIP1-H245-K380	Q3MIP1-K380-K408-H453-H166-E164-E355
Q99440	NET	CD006	unkPHDEP	FAIL	FAIL	FAIL	FAIL	FAIL	FAIL	FAIL	FAIL	FAIL	FAIL	0	group-null	network-null
P0DPK5	NET	H3Y2	unkPHDEP	FAIL	FAIL	FAIL	FAIL	FAIL	FAIL	FAIL	FAIL	FAIL	FAIL	0	group-null	network-null
Q9UBY8	NET	CLN8	unkPHDEP	PASS	FAIL	PASS	PASS	FAIL	FAIL	FAIL	FAIL	FAIL	PASS	4	Q9UBY8-D65-E117	Q9UBY8-E117-R204-H139-E167-D88-H157-H230
Q9BXJ2	NET	C1QT7	unkPHDEP	FAIL	FAIL	FAIL	FAIL	PASS	FAIL	FAIL	FAIL	FAIL	FAIL	1	Q9BXJ2-H212	network-null
Q9H4G8	NET	DPH3B	unkPHDEP	FAIL	FAIL	FAIL	FAIL	FAIL	FAIL	FAIL	FAIL	FAIL	FAIL	0	group-null	network-null
P07492	NET	GRP	unkPHDEP	FAIL	FAIL	FAIL	FAIL	FAIL	FAIL	FAIL	FAIL	FAIL	FAIL	0	group-null	network-null
Q96Q06	NET	PLIN4	unkPHDEP	PASS	FAIL	FAIL	FAIL	PASS	FAIL	PASS	FAIL	FAIL	PASS	4	Q96Q06-K914	Q96Q06-K947-K914
Q5U4P2	ET	ASPH1	unkPHDEP	PASS	FAIL	PASS	PASS	PASS	PASS	PASS	PASS	PASS	FAIL	8	Q5U4P2-D344-H353	Q5U4P2-R362-R311-D344-D345-H315-H371-D368
P28332	ET	ADH6	unkPHDEP	PASS	PASS	PASS	FAIL	FAIL	FAIL	FAIL	FAIL	FAIL	PASS	4	P28332-H69	P28332-H140-E36-E70-R130-K154-H69-E50
Q9Y3Q8	NET	T22D4	unkPHDEP	FAIL	FAIL	FAIL	FAIL	FAIL	FAIL	FAIL	FAIL	FAIL	FAIL	0	group-null	network-null
Q8NEM0	NET	MCPH1	unkPHDEP	PASS	FAIL	FAIL	FAIL	FAIL	FAIL	FAIL	FAIL	FAIL	FAIL	1	group-null	Q8NEM0-H49-E88
Q14155	NET	ARHG7	unkPHDEP	FAIL	FAIL	FAIL	FAIL	PASS	PASS	FAIL	FAIL	FAIL	PASS	3	Q14155-E283	network-null
P53779	ET	MK10	unkPHDEP	PASS	PASS	FAIL	PASS	PASS	FAIL	PASS	FAIL	FAIL	FAIL	5	P53779-E255	P53779-E233-R347-H179-D245-H120-H187-E255-H181
Q15080	NET	NCF4	unkPHDEP	PASS	FAIL	FAIL	FAIL	PASS	FAIL	PASS	FAIL	FAIL	FAIL	3	Q15080-E259	Q15080-H38-E30-K32-E259
P98155	NET	VLDLR	unkPHDEP	PASS	PASS	PASS	FAIL	PASS	PASS	PASS	FAIL	PASS	FAIL	7	P98155-D521-K583	P98155-D608-D655-E582-D574-K672-D564-K583-R613-D217-D223-K620
P59539	NET	T2R45	unkPHDEP	PASS	FAIL	PASS	FAIL	PASS	FAIL	PASS	FAIL	PASS	FAIL	5	P59539-D176	P59539-R55-D176-H275-H143-R238
P13682	NET	ZNF35	unkPHDEP	FAIL	FAIL	FAIL	FAIL	PASS	FAIL	FAIL	FAIL	FAIL	FAIL	1	P13682-H268	network-null
O43240	ET	KLK10	unkPHDEP	PASS	PASS	FAIL	FAIL	PASS	PASS	PASS	FAIL	FAIL	PASS	6	O43240-D223-D228	O43240-D137-D134-R132
Q8N9I5	ET	FADS6	unkPHDEP	PASS	PASS	PASS	PASS	PASS	PASS	PASS	PASS	PASS	PASS	10	Q8N9I5-E294-H53	Q8N9I5-H295-H292-H102-D56-K99-H249-H296-H144-D303-E294-H106
Q96NL1	NET	TMM74	unkPHDEP	FAIL	FAIL	FAIL	FAIL	FAIL	FAIL	FAIL	FAIL	FAIL	FAIL	0	group-null	network-null
P14678	NET	RSMB	unkPHDEP	FAIL	FAIL	FAIL	FAIL	FAIL	FAIL	FAIL	FAIL	FAIL	FAIL	0	group-null	network-null
Q9NWZ8	NET	GEMI8	unkPHDEP	FAIL	FAIL	FAIL	FAIL	FAIL	FAIL	FAIL	FAIL	FAIL	FAIL	0	group-null	network-null
Q96LL9	NET	DJC30	unkPHDEP	FAIL	FAIL	FAIL	FAIL	FAIL	FAIL	FAIL	FAIL	FAIL	FAIL	0	group-null	network-null
Q9UM73	ET	ALK	unkPHDEP	PASS	FAIL	PASS	PASS	PASS	PASS	PASS	PASS	PASS	FAIL	8	Q9UM73-H331-D1311	Q9UM73-K1205-K1150-E1167-D1311-D1249-H1247-E1321-E465-D466
Q9UBP9	NET	GULP1	unkPHDEP	FAIL	FAIL	FAIL	FAIL	FAIL	FAIL	FAIL	FAIL	FAIL	FAIL	0	group-null	network-null
Q9BQL6	NET	FERM1	unkPHDEP	PASS	PASS	PASS	PASS	PASS	PASS	PASS	PASS	PASS	FAIL	9	Q9BQL6-E135-E294-K552	Q9BQL6-E134-D285-R288-E294-K273-K552-E135-E645-R297
Q10469	ET	MGAT2	unkPHDEP	PASS	PASS	PASS	PASS	PASS	PASS	PASS	PASS	PASS	FAIL	9	Q10469-K231-K237-E260	Q10469-H232-H153-K237-D342-D436-D154-D261-R371-D343-D217-K231-D267-H262-H233-R223-D433-D195
P13646	NET	K1C13	unkPHDEP	FAIL	FAIL	FAIL	FAIL	FAIL	FAIL	FAIL	FAIL	FAIL	FAIL	0	group-null	network-null
Q9H2P0	NET	ADNP	unkPHDEP	PASS	FAIL	FAIL	FAIL	PASS	FAIL	PASS	FAIL	FAIL	FAIL	3	Q9H2P0-H97-H239	Q9H2P0-H97-H92
P25311	NET	ZA2G	unkPHDEP	FAIL	FAIL	FAIL	FAIL	PASS	FAIL	FAIL	FAIL	FAIL	FAIL	1	P25311-H284	network-null
Q70Z35	NET	PREX2	unkPHDEP	PASS	PASS	PASS	PASS	PASS	PASS	PASS	PASS	PASS	PASS	10	Q70Z35-E35-D566-D1264-H84-H490-H738-D1291-H1387-H1525	Q70Z35-H1525-D860-E944-R24-E1543-E35-H490-R1520-D1337-E837-R484-E1336-E818-E1242-R899-D1584-H939-E1516-H1552-D1564-E841-D1264-H1319-R1567-E1331-D1344-D193-H84-R1535-D1024-R1263-H990-R1246-D566-R1572-R1262-H191
Q9H7E2	NET	TDRD3	unkPHDEP	FAIL	FAIL	FAIL	FAIL	FAIL	FAIL	FAIL	FAIL	FAIL	FAIL	0	group-null	network-null
Q8IZS8	NET	CA2D3	unkPHDEP	PASS	FAIL	PASS	PASS	PASS	PASS	PASS	PASS	PASS	PASS	9	Q8IZS8-D171-E454-D503-E563-K320-H536-H664-E693-D697	Q8IZS8-H536-D697-E693-R242-E1062-E454-K320-D290-R596-K996-D558-E882-D288-E563-R772-R572-D860-D240-R391-D592-K255
C9JUS6	NET	ADM5	unkPHDEP	FAIL	FAIL	FAIL	FAIL	FAIL	FAIL	FAIL	FAIL	FAIL	FAIL	0	group-null	network-null
Q86WW8	NET	COA5	unkPHDEP	FAIL	FAIL	FAIL	FAIL	FAIL	FAIL	FAIL	FAIL	FAIL	FAIL	0	group-null	network-null
Q9BYE7	NET	PCGF6	unkPHDEP	FAIL	FAIL	FAIL	FAIL	FAIL	FAIL	FAIL	FAIL	FAIL	FAIL	0	group-null	network-null
P20160	NET	CAP7	unkPHDEP	PASS	FAIL	FAIL	FAIL	PASS	PASS	PASS	FAIL	FAIL	PASS	5	P20160-D200-D227	P20160-H50-D200
Q86TS9	NET	RM52	unkPHDEP	FAIL	FAIL	FAIL	FAIL	FAIL	FAIL	FAIL	FAIL	FAIL	FAIL	0	group-null	network-null
Q6ZQQ6	NET	WDR87	unkPHDEP	FAIL	FAIL	FAIL	FAIL	PASS	PASS	FAIL	FAIL	FAIL	FAIL	2	Q6ZQQ6-E384	network-null
Q9Y210	NET	TRPC6	unkPHDEP	PASS	FAIL	FAIL	FAIL	PASS	PASS	PASS	FAIL	FAIL	PASS	5	Q9Y210-D163-K442	Q9Y210-R485-E509-D590-D530
Q5TB30	NET	DEP1A	unkPHDEP	FAIL	FAIL	FAIL	FAIL	PASS	FAIL	FAIL	FAIL	FAIL	FAIL	1	Q5TB30-H679	network-null
P41226	NET	UBA7	unkPHDEP	PASS	PASS	PASS	PASS	PASS	PASS	PASS	PASS	PASS	PASS	10	P41226-E561-D150-H288-E371-H682-H887	P41226-K870-D150-R17-H264-E371-E446-D811-K843-K374-R87-E46-D63-D71-K49-D161-E867-H298-K449
Q15334	NET	L2GL1	unkPHDEP	PASS	PASS	FAIL	PASS	PASS	PASS	PASS	PASS	FAIL	PASS	8	Q15334-E933-H391	Q15334-K59-H823-H31-R934-D797-E931-D356-R247-H347
P30047	NET	GFRP	unkPHDEP	FAIL	FAIL	FAIL	FAIL	FAIL	FAIL	FAIL	FAIL	FAIL	FAIL	0	group-null	network-null
Q9UL16	NET	CFA45	unkPHDEP	PASS	FAIL	PASS	PASS	PASS	PASS	PASS	PASS	PASS	PASS	9	Q9UL16-R350-E353-E359	Q9UL16-R363-E188-E353-E359-R350-R510
A3QJZ6	NET	PRA22	unkPHDEP	FAIL	FAIL	FAIL	FAIL	PASS	FAIL	FAIL	FAIL	FAIL	FAIL	1	A3QJZ6-D243	network-null
Q9UKU6	ET	TRHDE	unkPHDEP	PASS	PASS	PASS	PASS	PASS	PASS	PASS	PASS	PASS	PASS	10	Q9UKU6-D449-E463-E281-K285-H294-E441-D723-D918	Q9UKU6-D722-E748-H183-K392-K529-H709-E463-H494-D500-K462-E281-D280-D394-D449-R690-D723-H294-R717-R273-D319-E407-H444-K285-E441
Q13794	NET	APR	unkPHDEP	FAIL	FAIL	FAIL	FAIL	FAIL	FAIL	FAIL	FAIL	FAIL	FAIL	0	group-null	network-null
Q8N0U2	NET	TMM61	unkPHDEP	FAIL	FAIL	FAIL	FAIL	FAIL	FAIL	FAIL	FAIL	FAIL	FAIL	0	group-null	network-null
Q99932	NET	SPAG8	unkPHDEP	FAIL	FAIL	FAIL	FAIL	FAIL	FAIL	FAIL	FAIL	FAIL	FAIL	0	group-null	network-null
O14603	NET	PRY	unkPHDEP	FAIL	FAIL	FAIL	FAIL	FAIL	FAIL	FAIL	FAIL	FAIL	FAIL	0	group-null	network-null
P60827	NET	C1QT8	unkPHDEP	FAIL	FAIL	FAIL	FAIL	FAIL	FAIL	FAIL	FAIL	FAIL	FAIL	0	group-null	network-null
Q6UX04	NET	CWC27	unkPHDEP	PASS	FAIL	FAIL	FAIL	FAIL	FAIL	FAIL	FAIL	FAIL	FAIL	1	group-null	Q6UX04-D67-H55
P17019	NET	ZN708	unkPHDEP	FAIL	FAIL	FAIL	FAIL	PASS	FAIL	FAIL	FAIL	FAIL	FAIL	1	P17019-H122	network-null
P06239	ET	LCK	unkPHDEP	PASS	PASS	PASS	PASS	PASS	PASS	PASS	PASS	PASS	FAIL	9	P06239-D422-E432	P06239-D422-D364-H180-R154-H362
Q9UL01	ET	DSE	yesPHDEP	PASS	PASS	PASS	PASS	PASS	PASS	PASS	PASS	PASS	PASS	10	Q9UL01-E241-E257-E370-D396-E470-H43-E148-E249-E451-H452-E504	Q9UL01-D396-H452-E249-D252-D26-H368-D570-H588-D621-E323-K418-D454-H293-E257-H203-E370-H43-E241-D313-R267-H287-E100-R556-K476-H153-E451-R659-H279-E470-H450-H284-D163
Q15119	ET	PDK2	unkPHDEP	PASS	FAIL	PASS	PASS	PASS	FAIL	PASS	FAIL	PASS	PASS	7	Q15119-E67-D290	Q15119-R60-E56-E369
P63272	NET	SPT4H	unkPHDEP	FAIL	FAIL	FAIL	FAIL	FAIL	FAIL	FAIL	FAIL	FAIL	FAIL	0	group-null	network-null
Q96GX2	NET	A7L3B	unkPHDEP	FAIL	FAIL	FAIL	FAIL	FAIL	FAIL	FAIL	FAIL	FAIL	FAIL	0	group-null	network-null
O95292	NET	VAPB	unkPHDEP	FAIL	FAIL	FAIL	FAIL	FAIL	FAIL	FAIL	FAIL	FAIL	FAIL	0	group-null	network-null
Q969S0	ET	S35B4	unkPHDEP	FAIL	FAIL	FAIL	FAIL	FAIL	FAIL	FAIL	FAIL	FAIL	FAIL	0	group-null	network-null
Q5TF58	NET	IFFO2	unkPHDEP	FAIL	FAIL	FAIL	FAIL	FAIL	FAIL	FAIL	FAIL	FAIL	FAIL	0	group-null	network-null
P06331	NET	HV434	unkPHDEP	PASS	FAIL	FAIL	FAIL	FAIL	FAIL	FAIL	FAIL	FAIL	FAIL	1	group-null	P06331-D115-R64
Q8NEY8	NET	PPHLN	unkPHDEP	FAIL	FAIL	FAIL	FAIL	FAIL	FAIL	FAIL	FAIL	FAIL	FAIL	0	group-null	network-null
Q8IYI6	NET	EXOC8	unkPHDEP	FAIL	FAIL	FAIL	FAIL	PASS	FAIL	FAIL	FAIL	FAIL	FAIL	1	Q8IYI6-H204-E690	network-null
Q14574	NET	DSC3	unkPHDEP	PASS	PASS	PASS	PASS	PASS	PASS	PASS	PASS	PASS	PASS	10	Q14574-E146-D327-D382-E254-E467-E482	Q14574-D271-D327-E146-E366-E467-E254-D382-R203-D235-H277-D347-D269-R313-D380-D569-D600-H604-D598-D654
Q8N3P4	NET	VPS8	unkPHDEP	PASS	FAIL	FAIL	FAIL	PASS	PASS	PASS	FAIL	FAIL	PASS	5	Q8N3P4-D1235-H129-D263-H1285	Q8N3P4-H129-H241-D263-R503
Q99626	NET	CDX2	unkPHDEP	FAIL	FAIL	FAIL	FAIL	FAIL	FAIL	FAIL	FAIL	FAIL	FAIL	0	group-null	network-null
P52735	NET	VAV2	unkPHDEP	PASS	PASS	PASS	PASS	PASS	PASS	PASS	PASS	PASS	PASS	10	P52735-D39-H251-H524-H730	P52735-H562-E834-E375-D379-H251-R545-D368-R335-E210-E564
P0C7X3	NET	CCYL3	unkPHDEP	FAIL	FAIL	FAIL	FAIL	PASS	PASS	FAIL	FAIL	FAIL	FAIL	2	P0C7X3-K119-E252	network-null
P51692	NET	STA5B	unkPHDEP	PASS	FAIL	FAIL	PASS	FAIL	FAIL	FAIL	FAIL	FAIL	FAIL	2	group-null	P51692-E116-R31
Q9UNX3	NET	RL26L	unkPHDEP	PASS	FAIL	FAIL	FAIL	FAIL	FAIL	FAIL	FAIL	FAIL	FAIL	1	group-null	Q9UNX3-R115-D53
Q6UXS9	NET	CASPC	unkPHDEP	PASS	PASS	PASS	PASS	PASS	PASS	PASS	PASS	PASS	FAIL	9	Q6UXS9-H183-K213	Q6UXS9-R114-K213-D120-H159-D263
Q9UGM6	ET	SYWM	unkPHDEP	PASS	FAIL	PASS	PASS	PASS	PASS	PASS	PASS	PASS	PASS	9	Q9UGM6-D167-H77-H120	Q9UGM6-K250-D242-D167-H77-H120
Q14667	NET	K0100	unkPHDEP	PASS	PASS	PASS	PASS	PASS	PASS	PASS	PASS	PASS	PASS	10	Q14667-E533-H490-E594-K1081-E1910	Q14667-R803-E494-H1610-D869-H1137-K1622-D978-K1081-H1224-D995-H490-H1225-D1130-E533-H1318-E594
A0A075B6U4	NET	TVA7	unkPHDEP	FAIL	FAIL	FAIL	FAIL	FAIL	FAIL	FAIL	FAIL	FAIL	FAIL	0	group-null	network-null
A6NN92	NET	CXE1	unkPHDEP	PASS	PASS	FAIL	PASS	FAIL	FAIL	FAIL	FAIL	FAIL	FAIL	3	group-null	A6NN92-E190-K169-H24-E47-R123
A0A075B6K6	NET	LV403	unkPHDEP	FAIL	FAIL	FAIL	FAIL	FAIL	FAIL	FAIL	FAIL	FAIL	FAIL	0	group-null	network-null
Q2M243	NET	CCD27	unkPHDEP	FAIL	FAIL	FAIL	FAIL	FAIL	FAIL	FAIL	FAIL	FAIL	FAIL	0	group-null	network-null
P21549	ET	SPYA	yesPHDEP	PASS	PASS	PASS	PASS	PASS	PASS	PASS	PASS	PASS	FAIL	9	P21549-E157-D183-K209	P21549-K209-E157-D183
Q96Q11	ET	TRNT1	unkPHDEP	FAIL	FAIL	FAIL	FAIL	FAIL	FAIL	FAIL	FAIL	FAIL	PASS	1	Q96Q11-D147	network-null
Q05707	NET	COEA1	unkPHDEP	PASS	PASS	PASS	PASS	PASS	PASS	PASS	PASS	PASS	PASS	10	Q05707-D119-E121-K122-D125-K127-E1395-R123-D158-D268-D298-E301-H313-H654-D1143-E1307-H1358	Q05707-D158-D1374-K295-H1278-R129-D125-H1358-D268-E1395-D298-D119-D1143-E301-D164-K1359-K122-D1038-H1361-K124-E121-D1430-K131-K261-D1223
X6R8D5	NET	GUCNB	unkPHDEP	FAIL	FAIL	FAIL	FAIL	FAIL	FAIL	FAIL	FAIL	FAIL	FAIL	0	group-null	network-null
Q9UNG2	NET	TNF18	unkPHDEP	FAIL	FAIL	FAIL	FAIL	FAIL	FAIL	FAIL	FAIL	FAIL	FAIL	0	group-null	network-null
O75446	NET	SAP30	unkPHDEP	FAIL	FAIL	FAIL	FAIL	PASS	PASS	FAIL	FAIL	FAIL	FAIL	2	O75446-H115	network-null
Q4AC99	NET	1A1L2	unkPHDEP	PASS	FAIL	FAIL	PASS	PASS	PASS	PASS	PASS	FAIL	PASS	7	Q4AC99-D358-E359-D396-E500	Q4AC99-E359-D358-D396
Q12794	ET	HYAL1	yesPHDEP	PASS	FAIL	FAIL	PASS	FAIL	FAIL	FAIL	FAIL	FAIL	FAIL	2	group-null	Q12794-R265-E268
Q9UKB1	NET	FBW1B	unkPHDEP	PASS	FAIL	FAIL	FAIL	PASS	FAIL	PASS	FAIL	FAIL	FAIL	3	Q9UKB1-H491	Q9UKB1-H319-H362
Q9H469	NET	FXL15	unkPHDEP	FAIL	FAIL	FAIL	FAIL	FAIL	FAIL	FAIL	FAIL	FAIL	FAIL	0	group-null	network-null
Q8N145	NET	LGI3	unkPHDEP	PASS	PASS	PASS	PASS	PASS	FAIL	PASS	FAIL	PASS	FAIL	7	Q8N145-D378	Q8N145-D376-E380-H282-D347-D331-D378-H371
O14944	NET	EREG	unkPHDEP	FAIL	FAIL	FAIL	FAIL	FAIL	FAIL	FAIL	FAIL	FAIL	FAIL	0	group-null	network-null
Q8NCW5	ET	NNRE	unkPHDEP	PASS	PASS	PASS	PASS	PASS	FAIL	PASS	FAIL	PASS	FAIL	7	Q8NCW5-D123	Q8NCW5-K245-D218-D123
A6NN73	NET	GOG8C	unkPHDEP	FAIL	FAIL	FAIL	FAIL	FAIL	FAIL	FAIL	FAIL	FAIL	FAIL	0	group-null	network-null
Q8WUU5	NET	GATD1	unkPHDEP	FAIL	FAIL	FAIL	FAIL	FAIL	FAIL	FAIL	FAIL	FAIL	FAIL	0	group-null	network-null
O94910	NET	AGRL1	unkPHDEP	PASS	PASS	PASS	PASS	PASS	PASS	PASS	PASS	PASS	PASS	10	O94910-D212-D373-E944-D269-D273-E274-K312-D653-E656-E775	O94910-K312-H1097-D267-E656-E944-H896-D653-D273-D212-E274-D373-E775-K265-D269-D166-E189
Q8IV63	NET	VRK3	unkPHDEP	PASS	PASS	PASS	PASS	PASS	PASS	PASS	PASS	PASS	PASS	10	Q8IV63-H298-D372-K404	Q8IV63-E355-H304-K404-D372-D205-D353-H362-H298-E214-H350
P36954	NET	RPB9	unkPHDEP	FAIL	FAIL	FAIL	FAIL	FAIL	FAIL	FAIL	FAIL	FAIL	FAIL	0	group-null	network-null
A2PYH4	ET	HFM1	unkPHDEP	PASS	FAIL	PASS	PASS	PASS	PASS	PASS	PASS	PASS	PASS	9	A2PYH4-D606-D1048-E314-E426-H586-H625-H1027-D1275	A2PYH4-D880-K630-E828-D465-D1048-D510-E412-K858-H625-R394-D390-H1027-R727-H414-R431-D1275-H699-E703-D661-K917-E925
P35638	NET	DDIT3	unkPHDEP	FAIL	FAIL	FAIL	FAIL	FAIL	FAIL	FAIL	FAIL	FAIL	FAIL	0	group-null	network-null
P59541	NET	T2R30	unkPHDEP	PASS	FAIL	FAIL	PASS	FAIL	FAIL	FAIL	FAIL	FAIL	PASS	3	P59541-R55	P59541-R55-H275-H143-H93
Q96BQ1	NET	FAM3D	unkPHDEP	FAIL	FAIL	FAIL	FAIL	FAIL	FAIL	FAIL	FAIL	FAIL	FAIL	0	group-null	network-null
Q9Y548	NET	YIPF1	unkPHDEP	PASS	FAIL	FAIL	FAIL	FAIL	FAIL	FAIL	FAIL	FAIL	FAIL	1	group-null	Q9Y548-R96-D119
P19835	ET	CEL	unkPHDEP	PASS	PASS	PASS	PASS	PASS	PASS	PASS	PASS	PASS	PASS	10	P19835-E213-D340-E408-D458-H342-K465	P19835-D340-D458-R235-D454-H342-R164-E213-D477-D186-H440-D331
P61254	NET	RL26	unkPHDEP	PASS	FAIL	FAIL	FAIL	FAIL	FAIL	FAIL	FAIL	FAIL	FAIL	1	group-null	P61254-R115-D53
Q92630	ET	DYRK2	unkPHDEP	PASS	PASS	PASS	PASS	PASS	PASS	PASS	PASS	PASS	PASS	10	Q92630-E414-H296-D404-H532	Q92630-D216-R488-D404-D348-D204-K365-D429-E392-H346-E266-R523-K251-D277-H296-H217-E171-R294
Q96F44	ET	TRI11	unkPHDEP	PASS	FAIL	FAIL	FAIL	PASS	FAIL	PASS	FAIL	FAIL	FAIL	3	Q96F44-H120	Q96F44-D292-R439
P57740	NET	NU107	unkPHDEP	PASS	PASS	PASS	PASS	PASS	PASS	PASS	PASS	PASS	FAIL	9	P57740-E424-H513	P57740-R404-D342-H552-R697-E462-D339-E424-R548-H545-E215-K408-R374-E746
Q9GZQ4	NET	NMUR2	unkPHDEP	FAIL	FAIL	FAIL	FAIL	PASS	PASS	FAIL	FAIL	FAIL	PASS	3	Q9GZQ4-D91-D287	network-null
Q5T1R4	NET	ZEP3	unkPHDEP	FAIL	FAIL	FAIL	FAIL	FAIL	FAIL	FAIL	FAIL	FAIL	FAIL	0	group-null	network-null
Q9Y585	NET	OR1A2	unkPHDEP	PASS	FAIL	PASS	PASS	PASS	PASS	PASS	PASS	PASS	PASS	9	Q9Y585-K109-D111-D121-D70-D180	Q9Y585-H159-D111-D70-D180-K109-D269-H243
Q8TBM8	NET	DJB14	unkPHDEP	FAIL	FAIL	FAIL	FAIL	FAIL	FAIL	FAIL	FAIL	FAIL	FAIL	0	group-null	network-null
Q5VW36	NET	FOCAD	unkPHDEP	PASS	PASS	PASS	PASS	PASS	PASS	PASS	PASS	PASS	PASS	10	Q5VW36-E1287-H458-K496-H884-H1245-H1336-E1728	Q5VW36-E242-H1336-D433-H1722-E1287-R195-H884-E184-H1622
Q8N5P1	NET	ZC3H8	unkPHDEP	FAIL	FAIL	FAIL	FAIL	FAIL	FAIL	FAIL	FAIL	FAIL	FAIL	0	group-null	network-null
O43148	ET	MCES	unkPHDEP	PASS	FAIL	PASS	PASS	PASS	PASS	PASS	PASS	PASS	PASS	9	O43148-D203-E370-D227-E419-E460	O43148-D211-E419-D203-H288-E370-E460-D227-D436
Q9GZN7	NET	ROGDI	unkPHDEP	FAIL	FAIL	FAIL	FAIL	PASS	PASS	FAIL	FAIL	FAIL	FAIL	2	Q9GZN7-H226	network-null
Q9NV72	NET	ZN701	unkPHDEP	FAIL	FAIL	FAIL	FAIL	PASS	FAIL	FAIL	FAIL	FAIL	FAIL	1	Q9NV72-H466	network-null
Q8IYE0	NET	CC146	unkPHDEP	FAIL	FAIL	FAIL	FAIL	FAIL	FAIL	FAIL	FAIL	FAIL	FAIL	0	group-null	network-null
O95273	NET	CCDB1	unkPHDEP	FAIL	FAIL	FAIL	FAIL	FAIL	FAIL	FAIL	FAIL	FAIL	FAIL	0	group-null	network-null
Q0IIN9	NET	ZNFS1	unkPHDEP	FAIL	FAIL	FAIL	FAIL	FAIL	FAIL	FAIL	FAIL	FAIL	FAIL	0	group-null	network-null
[truncated: 18,504 more rows]
